# Supplementary material for: Genetic variants in ALDH1B1 and alcohol dependence risk in a British and Irish population: A bioinformatic and genetic study
Source: PLoS One. 2017 Jun 8;12(6):e0177009. doi: 10.1371/journal.pone.0177009 (PMC5464525; doi:10.1371/journal.pone.0177009)
Supplement: S1 Video — A short video summarizing the key-features of the ALDH1B1 structural model and molecular dynamics simulation. (ZIP) [file pone.0177009.s003.zip]

Archive with 1 entries (1 files):
- ALDH1B1.mp4
