# Supplementary material for: Genetic variants in ALDH1B1 and alcohol dependence risk in a British and Irish population: A bioinformatic and genetic study
Source: PLoS One. 2017 Jun 8;12(6):e0177009. doi: 10.1371/journal.pone.0177009 (PMC5464525; doi:10.1371/journal.pone.0177009)
Supplement: S1 File — The double-anonymised genotype calling data and sequencing data used in the present study. This supplemental file directory contains two sub-directories: 1. "Sequencing", which contains the Sanger sequencing data (trace and sequence call data) for those samples that underwent sequencing verification for the variant rs142427338. 2. "Genotypes", which contains PLINK compatible data (.ped and.map) containing the final genotype calls for the four ALDH1B1 variants analysed. (ZIP) [file pone.0177009.s004.zip › ALDH1B1_Crypt.ped]

D2AY1BVE0Q	D2AY1BVE0Q	0	0	1	2	C	C	T	G	A	A	C	C
95UWIQX4T2	95UWIQX4T2	0	0	1	2	T	C	T	T	A	A	C	C
DZOTH7BA30	DZOTH7BA30	0	0	1	2	C	C	G	G	A	A	C	C
22OM83JQD5	22OM83JQD5	0	0	1	2	C	C	G	G	A	A	C	C
019G81CZCC	019G81CZCC	0	0	1	2	C	C	G	G	A	A	C	C
9KA2J904N1	9KA2J904N1	0	0	1	2	C	C	G	G	A	A	C	C
2OYX5OTEWG	2OYX5OTEWG	0	0	1	2	C	C	T	G	A	A	C	C
830XXQC6GT	830XXQC6GT	0	0	1	2	C	C	T	G	A	A	C	C
88K2KV9D80	88K2KV9D80	0	0	2	2	C	C	G	G	A	A	C	C
HS2BW868AG	HS2BW868AG	0	0	2	2	C	C	T	G	A	A	C	C
LJTGWSEOTF	LJTGWSEOTF	0	0	1	2	C	C	G	G	A	A	C	C
D3C8IL1BNJ	D3C8IL1BNJ	0	0	2	2	T	C	T	T	A	A	C	C
A705L4ZX5W	A705L4ZX5W	0	0	2	2	C	C	T	G	A	A	C	C
CY464CLHL5	CY464CLHL5	0	0	1	2	C	C	G	G	A	A	C	C
75OUCC338N	75OUCC338N	0	0	1	2	T	C	T	G	A	A	C	C
1CO2TI0HZW	1CO2TI0HZW	0	0	1	2	T	C	T	G	A	A	C	C
E4HNVWFMLK	E4HNVWFMLK	0	0	2	2	C	C	G	G	A	A	C	C
LPV1OHHO32	LPV1OHHO32	0	0	1	2	T	C	T	G	A	A	C	C
LVYSA1O6AJ	LVYSA1O6AJ	0	0	1	2	C	C	T	G	G	A	C	C
1SV8KPGYGG	1SV8KPGYGG	0	0	1	2	C	C	T	G	G	A	C	C
WB8KDUWF22	WB8KDUWF22	0	0	2	2	C	C	G	G	A	A	C	C
WQ3YBHRYTB	WQ3YBHRYTB	0	0	2	2	C	C	T	G	A	A	C	C
TQW54UEQFX	TQW54UEQFX	0	0	1	2	C	C	G	G	A	A	C	C
KFPPWD75NU	KFPPWD75NU	0	0	2	2	C	C	T	G	G	A	C	C
ICO4V1CJDD	ICO4V1CJDD	0	0	1	2	C	C	G	G	A	A	C	C
LSJDC81189	LSJDC81189	0	0	2	2	C	C	T	G	A	A	C	C
8GP3RUIL5Q	8GP3RUIL5Q	0	0	1	2	T	C	T	G	A	A	C	C
NICSTUZR6E	NICSTUZR6E	0	0	1	2	C	C	G	G	A	A	C	C
8SK19DM1W7	8SK19DM1W7	0	0	1	2	C	C	T	T	A	A	C	C
KRH7EFCCHL	KRH7EFCCHL	0	0	1	2	C	C	G	G	A	A	C	C
YUHAV4MR48	YUHAV4MR48	0	0	1	2	C	C	T	T	A	A	C	C
THSW0Q6XFY	THSW0Q6XFY	0	0	1	2	C	C	T	G	G	A	C	C
2EN7N2ANSJ	2EN7N2ANSJ	0	0	2	2	T	C	T	G	A	A	C	C
9DIE78PQFC	9DIE78PQFC	0	0	2	2	T	C	T	G	A	A	C	C
G9ZPZYXALF	G9ZPZYXALF	0	0	1	2	C	C	G	G	A	A	C	C
0X3GI90GYP	0X3GI90GYP	0	0	1	2	T	C	T	G	A	A	C	C
U3MWGSPHZG	U3MWGSPHZG	0	0	1	2	C	C	G	G	A	A	C	C
VWR4CRJZBM	VWR4CRJZBM	0	0	1	2	C	C	G	G	A	A	C	C
V9D1KKIPXX	V9D1KKIPXX	0	0	1	2	T	C	T	T	A	A	C	C
4DITC2DOFZ	4DITC2DOFZ	0	0	1	2	T	C	T	T	A	A	C	C
DEMG9RLFR4	DEMG9RLFR4	0	0	1	2	C	C	G	G	A	A	C	C
49ESWE5PCV	49ESWE5PCV	0	0	2	2	T	C	T	G	A	A	C	C
NT9UMX2N8H	NT9UMX2N8H	0	0	2	2	C	C	T	G	A	A	C	C
PRUPANTIWG	PRUPANTIWG	0	0	1	2	C	C	T	G	A	A	C	C
PR919D5VEG	PR919D5VEG	0	0	2	2	C	C	G	G	A	A	C	C
Y606K804CD	Y606K804CD	0	0	1	2	C	C	T	G	A	A	C	C
ISAZB2M38Z	ISAZB2M38Z	0	0	1	2	C	C	G	G	A	A	C	C
7MT4H0GFYX	7MT4H0GFYX	0	0	1	2	T	C	T	T	A	A	C	C
ZMDF1Z25EI	ZMDF1Z25EI	0	0	1	2	C	C	G	G	A	A	C	C
P3JGTSU35W	P3JGTSU35W	0	0	1	2	C	C	G	G	A	A	C	C
DUUDTAAVWM	DUUDTAAVWM	0	0	1	2	C	C	T	G	A	A	C	C
J8KGWLABJG	J8KGWLABJG	0	0	1	2	C	C	T	G	A	A	C	C
Q83EIR9SSS	Q83EIR9SSS	0	0	1	2	C	C	T	G	A	A	C	C
WILI8G6MKU	WILI8G6MKU	0	0	1	2	T	C	T	T	A	A	C	C
7Z8EXC134W	7Z8EXC134W	0	0	1	2	T	C	T	G	A	A	C	C
D5IOC2SZC8	D5IOC2SZC8	0	0	1	2	T	C	T	T	A	A	C	C
QJSY7UI8O4	QJSY7UI8O4	0	0	2	2	C	C	G	G	A	A	C	C
CS0C1KUGNP	CS0C1KUGNP	0	0	1	2	T	C	T	G	A	A	C	C
RV13DTXWV9	RV13DTXWV9	0	0	1	2	C	C	T	T	A	A	C	C
45ZFR63OL7	45ZFR63OL7	0	0	2	2	C	C	T	G	A	A	C	C
UMC07JR9HN	UMC07JR9HN	0	0	1	2	C	C	T	G	A	A	C	C
5V1JPAMYSH	5V1JPAMYSH	0	0	2	2	C	C	G	G	A	A	C	C
JU5S1ZTS3F	JU5S1ZTS3F	0	0	1	2	T	T	T	T	A	A	C	C
0T76M3NU3N	0T76M3NU3N	0	0	1	2	T	T	T	T	A	A	C	C
69NNAHKSAE	69NNAHKSAE	0	0	2	2	C	C	T	T	A	A	C	C
IHPI4AV3U0	IHPI4AV3U0	0	0	1	2	C	C	T	G	A	A	C	C
WG3QIDUOWL	WG3QIDUOWL	0	0	1	2	C	C	G	G	A	A	C	C
9HSFB8SW40	9HSFB8SW40	0	0	1	2	C	C	T	G	A	A	C	C
ORBOJH5IMR	ORBOJH5IMR	0	0	1	2	C	C	T	G	A	A	C	C
62POAIRNUW	62POAIRNUW	0	0	1	2	T	T	T	T	A	A	C	C
9JKBN0KU8Z	9JKBN0KU8Z	0	0	1	2	T	C	T	G	A	A	C	C
70Y9SF9J86	70Y9SF9J86	0	0	1	2	C	C	G	G	A	A	C	C
KO2P9R8A9K	KO2P9R8A9K	0	0	1	2	C	C	G	G	A	A	C	C
S3UJGCYALB	S3UJGCYALB	0	0	1	2	C	C	T	T	G	A	C	C
RI0WXG583F	RI0WXG583F	0	0	1	2	T	C	T	G	A	A	C	C
G8DJRYHHIA	G8DJRYHHIA	0	0	1	2	C	C	G	G	A	A	C	C
IAK66ALLN2	IAK66ALLN2	0	0	2	2	C	C	T	T	G	A	C	C
M27URCSZ8F	M27URCSZ8F	0	0	1	2	C	C	G	G	A	A	C	C
1OL9LQPFTY	1OL9LQPFTY	0	0	2	2	C	C	G	G	A	A	C	C
Z8TPS0OZCP	Z8TPS0OZCP	0	0	1	2	C	C	G	G	A	A	C	C
WLIUVTL7FV	WLIUVTL7FV	0	0	2	2	T	C	T	G	A	A	C	C
A0OPAFE63N	A0OPAFE63N	0	0	1	2	T	C	T	G	A	A	C	C
3WNH8ZZNN6	3WNH8ZZNN6	0	0	2	2	C	C	G	G	A	A	C	C
E1405P9ZZ5	E1405P9ZZ5	0	0	2	2	C	C	T	G	A	A	C	C
6U8RX7IAOP	6U8RX7IAOP	0	0	2	2	T	C	T	T	A	A	C	C
SRVM8ARRIG	SRVM8ARRIG	0	0	1	2	C	C	T	T	G	A	C	C
1ORGBJ7TK3	1ORGBJ7TK3	0	0	1	2	T	C	T	T	A	A	C	C
7LM0RAQWP6	7LM0RAQWP6	0	0	1	2	C	C	G	G	A	A	C	C
AXFJN8BE7I	AXFJN8BE7I	0	0	1	2	T	C	T	G	A	A	C	C
OBZEPBA2GI	OBZEPBA2GI	0	0	1	2	C	C	G	G	A	A	C	C
3LGDNRYMRG	3LGDNRYMRG	0	0	1	2	C	C	G	G	A	A	C	C
BGN6UR5J22	BGN6UR5J22	0	0	1	2	C	C	G	G	A	A	C	C
61BI1HC7YN	61BI1HC7YN	0	0	2	2	C	C	T	G	A	A	C	C
T6GI91DYTD	T6GI91DYTD	0	0	1	2	T	C	T	G	A	A	C	C
X2ZEM3WJU3	X2ZEM3WJU3	0	0	1	2	T	C	T	G	A	A	C	C
QJJLWOYB3Y	QJJLWOYB3Y	0	0	1	2	T	C	T	G	A	A	C	C
JHRCOC9NKD	JHRCOC9NKD	0	0	1	2	T	C	T	G	A	A	C	C
6T1WTUKHIH	6T1WTUKHIH	0	0	1	2	T	C	T	G	A	A	C	C
IZIKFFXNIQ	IZIKFFXNIQ	0	0	1	2	C	C	G	G	A	A	C	C
M81GBPUD47	M81GBPUD47	0	0	1	2	C	C	T	G	A	A	C	C
Y8LAC9RGUL	Y8LAC9RGUL	0	0	1	2	C	C	G	G	A	A	C	C
2IMR8MG1X2	2IMR8MG1X2	0	0	1	2	T	C	T	T	A	A	C	C
I2UKEIO92W	I2UKEIO92W	0	0	1	2	C	C	T	G	A	A	C	C
AQTCMLWRR0	AQTCMLWRR0	0	0	1	2	T	C	T	T	A	A	C	C
APZJ87K7EN	APZJ87K7EN	0	0	2	2	T	C	T	G	A	A	C	C
L36PBR3DCC	L36PBR3DCC	0	0	1	2	C	C	T	G	A	A	C	C
UWLUK30T51	UWLUK30T51	0	0	1	2	T	C	T	T	A	A	C	C
3VC4Q0OXRM	3VC4Q0OXRM	0	0	1	2	T	C	T	G	A	A	C	C
8FQ1M2S15A	8FQ1M2S15A	0	0	1	2	C	C	G	G	A	A	C	C
PXJML2SZCT	PXJML2SZCT	0	0	2	2	C	C	T	G	A	A	C	C
9MNW1M41E6	9MNW1M41E6	0	0	1	2	T	C	T	T	A	A	C	C
A0N19LCE0A	A0N19LCE0A	0	0	1	2	C	C	G	G	A	A	C	C
WYDLER1JYB	WYDLER1JYB	0	0	2	2	T	C	T	G	A	A	C	C
POIBZCN8VJ	POIBZCN8VJ	0	0	1	2	C	C	T	G	A	A	C	C
SEOWYUXFHZ	SEOWYUXFHZ	0	0	1	2	C	C	G	G	A	A	C	C
P76CZ3TDYL	P76CZ3TDYL	0	0	1	2	T	C	G	G	A	A	T	C
R1JAIIT1B8	R1JAIIT1B8	0	0	1	2	C	C	T	T	A	A	C	C
BUEOEW6F78	BUEOEW6F78	0	0	1	2	C	C	T	T	A	A	C	C
JQ0ET8BAZD	JQ0ET8BAZD	0	0	1	2	C	C	G	G	A	A	C	C
PO95M5LGYY	PO95M5LGYY	0	0	2	2	C	C	T	T	A	A	C	C
4XVKTDXXUU	4XVKTDXXUU	0	0	2	2	C	C	G	G	A	A	C	C
U6ZVRK10HM	U6ZVRK10HM	0	0	2	2	T	T	T	T	A	A	C	C
QWVZEUFD01	QWVZEUFD01	0	0	2	2	C	C	T	G	A	A	C	C
QT8A6R0GUK	QT8A6R0GUK	0	0	2	2	C	C	T	G	A	A	C	C
26PPLLGM4H	26PPLLGM4H	0	0	2	2	C	C	T	G	A	A	C	C
1GX45PCKDO	1GX45PCKDO	0	0	1	2	C	C	T	G	A	A	C	C
1P0VOE38DT	1P0VOE38DT	0	0	1	2	C	C	G	G	A	A	C	C
80SR1TAQ4K	80SR1TAQ4K	0	0	1	2	C	C	G	G	A	A	C	C
J67FZ5PUGM	J67FZ5PUGM	0	0	1	2	C	C	T	T	G	A	C	C
JV7YI7U4PD	JV7YI7U4PD	0	0	1	2	T	C	T	T	A	A	C	C
BRV7SQ8R0L	BRV7SQ8R0L	0	0	2	2	C	C	G	G	A	A	C	C
NQV5BQVZ2M	NQV5BQVZ2M	0	0	1	2	T	C	T	G	A	A	C	C
XO91EPUWV0	XO91EPUWV0	0	0	1	2	C	C	T	G	A	A	C	C
N2H0WCU9WZ	N2H0WCU9WZ	0	0	2	2	C	C	T	T	A	A	C	C
UW5O1LWT90	UW5O1LWT90	0	0	1	2	C	C	T	G	A	A	C	C
1HW07AUQRN	1HW07AUQRN	0	0	2	2	C	C	T	G	A	A	C	C
SVTYB56TE4	SVTYB56TE4	0	0	0	2	C	C	G	G	A	A	C	C
KTFOR6YY8M	KTFOR6YY8M	0	0	1	2	C	C	G	G	A	A	C	C
CAAPHFAE6F	CAAPHFAE6F	0	0	1	2	C	C	T	G	A	A	T	C
8L8IB0OIDB	8L8IB0OIDB	0	0	2	2	C	C	T	G	A	A	C	C
G1J6H8I64V	G1J6H8I64V	0	0	1	2	T	C	T	T	A	A	C	C
O8JA8N416X	O8JA8N416X	0	0	1	2	C	C	G	G	A	A	C	C
FTN7BTRHFH	FTN7BTRHFH	0	0	1	2	C	C	T	T	A	A	C	C
CJ51H0HBKQ	CJ51H0HBKQ	0	0	2	2	C	C	T	G	A	A	C	C
7EBCWS3H0N	7EBCWS3H0N	0	0	1	2	C	C	G	G	A	A	C	C
I0W5RLTJUS	I0W5RLTJUS	0	0	2	2	C	C	G	G	A	A	C	C
89J1GY2VT5	89J1GY2VT5	0	0	2	2	C	C	T	G	G	A	C	C
NUJ99YNUKQ	NUJ99YNUKQ	0	0	2	2	C	C	T	T	A	A	C	C
K2PTZI2VHX	K2PTZI2VHX	0	0	1	2	C	C	G	G	A	A	C	C
67D4MFETG9	67D4MFETG9	0	0	2	2	C	C	T	G	A	A	C	C
RQPGYEHT62	RQPGYEHT62	0	0	2	2	C	C	T	G	G	A	C	C
O184NTAYNY	O184NTAYNY	0	0	2	2	C	C	G	G	A	A	C	C
XDHANZ04O8	XDHANZ04O8	0	0	2	2	C	C	G	G	A	A	C	C
UV10O56D78	UV10O56D78	0	0	1	2	T	C	T	T	A	A	C	C
6241B9RD0R	6241B9RD0R	0	0	1	2	C	C	T	T	A	A	C	C
EBFT25DIT8	EBFT25DIT8	0	0	1	2	C	C	T	T	A	A	C	C
MWOT7DV0S9	MWOT7DV0S9	0	0	2	2	T	C	T	G	A	A	C	C
UQE0WCZ71H	UQE0WCZ71H	0	0	1	2	C	C	G	G	A	A	C	C
4805A0NHFR	4805A0NHFR	0	0	1	2	C	C	T	G	A	A	C	C
LULZ7RPV4G	LULZ7RPV4G	0	0	1	2	C	C	G	G	A	A	C	C
K9IPFKCHD2	K9IPFKCHD2	0	0	1	2	C	C	T	G	G	A	C	C
GMPN4P9TC7	GMPN4P9TC7	0	0	1	2	C	C	G	G	A	A	C	C
IXJQSJFVKV	IXJQSJFVKV	0	0	1	2	C	C	G	G	A	A	C	C
KZJTY72QF5	KZJTY72QF5	0	0	1	2	T	C	T	G	A	A	C	C
VFHRYLAVD7	VFHRYLAVD7	0	0	1	2	C	C	T	G	A	A	C	C
3B60ABCZHT	3B60ABCZHT	0	0	2	2	C	C	G	G	A	A	C	C
XDERFNDTT5	XDERFNDTT5	0	0	1	2	C	C	T	T	A	A	C	C
MDO3QKHJ1W	MDO3QKHJ1W	0	0	2	2	C	C	G	G	A	A	C	C
WBA3CFM0ZK	WBA3CFM0ZK	0	0	1	2	C	C	G	G	A	A	C	C
IJ7WZLKW8D	IJ7WZLKW8D	0	0	1	2	C	C	G	G	A	A	C	C
WHUW7JUS7W	WHUW7JUS7W	0	0	1	2	C	C	G	G	A	A	C	C
WHT6X8NJ91	WHT6X8NJ91	0	0	1	2	C	C	G	G	A	A	C	C
VRY2WU6DKK	VRY2WU6DKK	0	0	1	2	C	C	T	T	A	A	C	C
BWFZ5LV7HR	BWFZ5LV7HR	0	0	1	2	C	C	G	G	A	A	C	C
N7FT8HMVW5	N7FT8HMVW5	0	0	1	2	T	C	T	G	A	A	C	C
W94P528KYS	W94P528KYS	0	0	1	2	C	C	T	G	A	A	C	C
5YOF36B01K	5YOF36B01K	0	0	1	2	T	C	T	G	A	A	C	C
J1LQ5BC7DE	J1LQ5BC7DE	0	0	2	2	C	C	G	G	A	A	C	C
JY8SFRGKFT	JY8SFRGKFT	0	0	2	2	0	0	0	0	0	0	C	C
41Z7J1W07X	41Z7J1W07X	0	0	1	2	C	C	T	G	0	0	C	C
XUL9FCM0J1	XUL9FCM0J1	0	0	1	2	C	C	G	G	0	0	C	C
EOLV3K8UV7	EOLV3K8UV7	0	0	1	2	C	C	G	G	A	A	C	C
OXHAE2PSNT	OXHAE2PSNT	0	0	1	2	C	C	T	G	A	A	C	C
98RIE6OUEO	98RIE6OUEO	0	0	1	2	C	C	T	G	G	A	C	C
TQBP1BYMBZ	TQBP1BYMBZ	0	0	2	2	T	C	T	G	A	A	C	C
WWWKYBASEN	WWWKYBASEN	0	0	1	2	C	C	T	G	G	A	C	C
CQFM7NLQ8B	CQFM7NLQ8B	0	0	1	2	C	C	G	G	A	A	C	C
XQCEMFVN29	XQCEMFVN29	0	0	1	2	T	C	T	G	A	A	C	C
NQZW3TA321	NQZW3TA321	0	0	2	2	T	C	T	G	A	A	C	C
KL7BEKLVPE	KL7BEKLVPE	0	0	1	2	C	C	G	G	G	A	C	C
T5KPIIGQW1	T5KPIIGQW1	0	0	1	2	C	C	T	G	A	A	C	C
84TNA5H6M5	84TNA5H6M5	0	0	1	2	C	C	T	G	G	A	C	C
A27SU3FCQ8	A27SU3FCQ8	0	0	1	2	C	C	T	G	A	A	C	C
7R22JU20Q4	7R22JU20Q4	0	0	2	2	C	C	G	G	A	A	C	C
PY84OVZADT	PY84OVZADT	0	0	1	2	C	C	G	G	A	A	C	C
N8XXKHXO24	N8XXKHXO24	0	0	2	2	T	C	T	G	A	A	C	C
INPX2QRQO4	INPX2QRQO4	0	0	1	2	C	C	T	G	A	A	C	C
G1QXT0GCSU	G1QXT0GCSU	0	0	1	2	C	C	T	T	A	A	C	C
KLSNVSGAYP	KLSNVSGAYP	0	0	2	2	C	C	G	G	A	A	C	C
T8TAHK8FWE	T8TAHK8FWE	0	0	2	2	C	C	T	G	G	A	C	C
I4I8GUC7CO	I4I8GUC7CO	0	0	2	2	C	C	T	G	A	A	C	C
BXQJLO8MTE	BXQJLO8MTE	0	0	1	2	C	C	G	G	A	A	C	C
O8NFHL0NR9	O8NFHL0NR9	0	0	1	2	C	C	G	G	A	A	C	C
4NEUIOHNWY	4NEUIOHNWY	0	0	1	2	C	C	T	G	A	A	C	C
D78BA1L41J	D78BA1L41J	0	0	2	2	C	C	T	G	A	A	C	C
ZOH799N1WT	ZOH799N1WT	0	0	1	2	C	C	G	G	A	A	C	C
GJ881E7C3H	GJ881E7C3H	0	0	2	2	T	C	T	G	A	A	C	C
CSNUI11B5J	CSNUI11B5J	0	0	1	2	C	C	G	G	A	A	C	C
GU90I6FSUO	GU90I6FSUO	0	0	1	2	T	C	T	G	A	A	C	C
LB1J7VKD2Y	LB1J7VKD2Y	0	0	1	2	C	C	G	G	A	A	C	C
9DKK4EN8MS	9DKK4EN8MS	0	0	2	2	C	C	G	G	A	A	C	C
NLHOJJN3XV	NLHOJJN3XV	0	0	1	2	C	C	T	T	A	A	C	C
JLVRZLDTE8	JLVRZLDTE8	0	0	1	2	C	C	G	G	A	A	C	C
02J0OFP3GG	02J0OFP3GG	0	0	2	2	C	C	T	G	A	A	C	C
ES2JAAT0DI	ES2JAAT0DI	0	0	2	2	T	C	T	T	A	A	C	C
L7TQTKNF48	L7TQTKNF48	0	0	1	2	C	C	G	G	A	A	C	C
ADUJ9KNNN2	ADUJ9KNNN2	0	0	2	2	C	C	T	G	A	A	C	C
CFGYC70VS6	CFGYC70VS6	0	0	1	2	T	C	T	T	A	A	C	C
EN2S00KP3V	EN2S00KP3V	0	0	1	2	C	C	G	G	A	A	C	C
UDO4J6DCOE	UDO4J6DCOE	0	0	1	2	C	C	G	G	A	A	C	C
JXVBV3MOX3	JXVBV3MOX3	0	0	1	2	T	C	T	G	A	A	C	C
Q021H7MISN	Q021H7MISN	0	0	1	2	C	C	0	0	A	A	C	C
2VJ9DQ5O19	2VJ9DQ5O19	0	0	1	2	C	C	G	G	A	A	C	C
XYF7W00Q53	XYF7W00Q53	0	0	2	2	C	C	G	G	A	A	C	C
IE3DVZZ7F8	IE3DVZZ7F8	0	0	1	2	C	C	G	G	A	A	C	C
QGUT0DE4S0	QGUT0DE4S0	0	0	1	2	C	C	T	G	A	A	C	C
KLAGPW3FI2	KLAGPW3FI2	0	0	1	2	C	C	G	G	A	A	C	C
R9HIFACM46	R9HIFACM46	0	0	1	2	C	C	T	G	A	A	C	C
JTZZZ9CR6H	JTZZZ9CR6H	0	0	1	2	C	C	G	G	A	A	C	C
6S4BBRYYPK	6S4BBRYYPK	0	0	2	2	C	C	T	G	A	A	C	C
MPII053JCO	MPII053JCO	0	0	1	2	C	C	T	G	A	A	C	C
32SKZC4PV3	32SKZC4PV3	0	0	2	2	T	C	T	G	A	A	C	C
YV88SK2PLW	YV88SK2PLW	0	0	1	2	C	C	G	G	A	A	C	C
6MRSG2STC7	6MRSG2STC7	0	0	1	2	C	C	T	G	A	A	C	C
JWXT8Y3BP4	JWXT8Y3BP4	0	0	1	2	T	C	T	G	A	A	C	C
XGMM35M3IY	XGMM35M3IY	0	0	1	2	C	C	G	G	A	A	C	C
K7LVEQT26L	K7LVEQT26L	0	0	1	2	C	C	G	G	A	A	C	C
34BBEPO3C9	34BBEPO3C9	0	0	2	2	C	C	G	G	A	A	C	C
P8MKFNBJPG	P8MKFNBJPG	0	0	2	2	C	C	G	G	A	A	C	C
DROY5IWIBR	DROY5IWIBR	0	0	1	2	T	C	T	G	A	A	C	C
FF5L30WUIK	FF5L30WUIK	0	0	1	2	C	C	G	G	A	A	C	C
1U6TM5KIP0	1U6TM5KIP0	0	0	1	2	C	C	G	G	A	A	C	C
ECTH7ANIQM	ECTH7ANIQM	0	0	2	2	T	C	T	T	A	A	C	C
MGS200QM3Q	MGS200QM3Q	0	0	2	2	C	C	T	G	A	A	C	C
LMT6WJVNDP	LMT6WJVNDP	0	0	1	2	C	C	T	T	0	0	C	C
X0NUQ600KA	X0NUQ600KA	0	0	1	2	C	C	G	G	A	A	C	C
WHEOWJ7GMO	WHEOWJ7GMO	0	0	2	2	C	C	T	G	A	A	C	C
OZ9GHUZUDV	OZ9GHUZUDV	0	0	2	2	T	C	T	G	A	A	C	C
BAYU8EAQT0	BAYU8EAQT0	0	0	1	2	C	C	T	T	A	A	C	C
I7GG33QEAK	I7GG33QEAK	0	0	1	2	C	C	G	G	A	A	C	C
NFH3ITII8G	NFH3ITII8G	0	0	2	2	C	C	T	G	A	A	C	C
VF0ZCFF2O4	VF0ZCFF2O4	0	0	2	2	T	C	T	G	A	A	C	C
8273DDGN5J	8273DDGN5J	0	0	1	2	C	C	G	G	A	A	C	C
810J7AEVA9	810J7AEVA9	0	0	1	2	C	C	T	G	G	A	C	C
SYLJHM9WBG	SYLJHM9WBG	0	0	1	2	C	C	G	G	A	A	C	C
XDQ0PTLVTD	XDQ0PTLVTD	0	0	2	2	C	C	T	G	0	0	C	C
ZNFMYA4IJC	ZNFMYA4IJC	0	0	2	2	C	C	T	T	A	A	C	C
SADY1ZSWDY	SADY1ZSWDY	0	0	2	2	T	C	T	G	A	A	C	C
LNODKO9C1T	LNODKO9C1T	0	0	1	2	0	0	0	0	0	0	C	C
5FD69U1PHI	5FD69U1PHI	0	0	2	2	C	C	T	G	A	A	C	C
JXEUU0HIYP	JXEUU0HIYP	0	0	2	2	T	C	T	G	A	A	C	C
FZ37EHF5C6	FZ37EHF5C6	0	0	2	2	C	C	T	G	A	A	C	C
AVRW47AVL5	AVRW47AVL5	0	0	2	2	C	C	T	G	0	0	C	C
5Z2QR3EUV3	5Z2QR3EUV3	0	0	1	2	C	C	G	G	A	A	C	C
YHRZQ0AA6J	YHRZQ0AA6J	0	0	2	2	T	C	T	T	G	A	C	C
GE14RVYKTC	GE14RVYKTC	0	0	2	2	T	C	T	G	A	A	C	C
UOJWGDZDZN	UOJWGDZDZN	0	0	1	2	T	C	T	T	A	A	C	C
ASBGIF8WRQ	ASBGIF8WRQ	0	0	1	2	C	C	T	G	A	A	C	C
EEZR0NG1W1	EEZR0NG1W1	0	0	1	2	C	C	G	G	0	0	C	C
6FS72R1XYI	6FS72R1XYI	0	0	1	2	T	C	T	T	A	A	C	C
DUVIJQRF5L	DUVIJQRF5L	0	0	1	2	C	C	G	G	0	0	C	C
MISFRLYE2T	MISFRLYE2T	0	0	1	2	C	C	T	G	A	A	C	C
OQFK27R63H	OQFK27R63H	0	0	1	2	C	C	G	G	A	A	C	C
R5LD58B66F	R5LD58B66F	0	0	1	2	C	C	T	G	A	A	C	C
W7O1IUUSXS	W7O1IUUSXS	0	0	0	2	C	C	T	G	G	A	C	C
NV1EQOM7HC	NV1EQOM7HC	0	0	1	2	C	C	T	T	A	A	C	C
EMENVRXAIA	EMENVRXAIA	0	0	1	2	C	C	T	G	A	A	C	C
ZYR04EF7ZD	ZYR04EF7ZD	0	0	1	2	C	C	T	T	A	A	C	C
PRD3A861ZU	PRD3A861ZU	0	0	1	2	C	C	G	G	0	0	C	C
ARLDKO03U0	ARLDKO03U0	0	0	1	2	T	C	T	G	A	A	C	C
R14N8UK7BU	R14N8UK7BU	0	0	1	2	C	C	G	G	A	A	C	C
7IIMU5JEAF	7IIMU5JEAF	0	0	0	2	C	C	T	G	A	A	C	C
UUCYXDQ86W	UUCYXDQ86W	0	0	1	2	C	C	T	T	A	A	C	C
VG69PT5OG3	VG69PT5OG3	0	0	1	2	T	C	T	T	A	A	C	C
OH0QVZWGA3	OH0QVZWGA3	0	0	1	2	T	C	T	G	A	A	C	C
T3XD0AVB8R	T3XD0AVB8R	0	0	2	2	C	C	G	G	A	A	C	C
6J3HHAWV51	6J3HHAWV51	0	0	1	2	C	C	T	G	A	A	C	C
D7WSZTMYEO	D7WSZTMYEO	0	0	1	2	C	C	G	G	A	A	C	C
T9H43FE19F	T9H43FE19F	0	0	1	2	C	C	G	G	A	A	C	C
RGCW7X1BZK	RGCW7X1BZK	0	0	1	2	T	C	T	G	A	A	C	C
2FQLV0VWA7	2FQLV0VWA7	0	0	1	2	C	C	G	G	A	A	C	C
GERZTB0NBB	GERZTB0NBB	0	0	1	2	C	C	G	G	A	A	C	C
5LPPH804PG	5LPPH804PG	0	0	1	2	T	C	T	G	A	A	C	C
V1EI99SLU0	V1EI99SLU0	0	0	1	2	C	C	T	G	A	A	C	C
J1RVHIZLZY	J1RVHIZLZY	0	0	1	2	C	C	T	T	A	A	C	C
M86B3NSM7J	M86B3NSM7J	0	0	1	2	C	C	T	G	A	A	C	C
G3KFZLZ9QQ	G3KFZLZ9QQ	0	0	1	2	C	C	G	G	A	A	C	C
I9TWAJSQU6	I9TWAJSQU6	0	0	2	2	T	C	0	0	0	0	C	C
4RN9VDBWSI	4RN9VDBWSI	0	0	2	2	T	C	T	G	A	A	C	C
OSMOHNNLTI	OSMOHNNLTI	0	0	1	2	T	C	T	G	A	A	C	C
6Y4XEJZM7L	6Y4XEJZM7L	0	0	1	2	C	C	G	G	A	A	C	C
PTV3DD459L	PTV3DD459L	0	0	2	2	C	C	T	T	G	A	C	C
0I9L3THJ1C	0I9L3THJ1C	0	0	1	2	C	C	T	G	A	A	C	C
VHAVCMBE3R	VHAVCMBE3R	0	0	1	2	T	C	T	G	A	A	C	C
VVJ506QQWX	VVJ506QQWX	0	0	2	2	T	C	T	T	A	A	C	C
HEWV3B5PR6	HEWV3B5PR6	0	0	1	2	C	C	T	G	A	A	C	C
9K8RCJD6W5	9K8RCJD6W5	0	0	1	2	C	C	T	G	A	A	C	C
BDSOY0MUCY	BDSOY0MUCY	0	0	2	2	C	C	G	G	A	A	C	C
YRRPGUBD75	YRRPGUBD75	0	0	1	2	C	C	G	G	A	A	C	C
HO40LHTCIJ	HO40LHTCIJ	0	0	1	2	T	C	T	G	A	A	C	C
26ICOMDTVJ	26ICOMDTVJ	0	0	2	2	C	C	T	G	G	A	C	C
LZU5I32PE6	LZU5I32PE6	0	0	1	2	C	C	T	G	A	A	C	C
1O5YUC2JHF	1O5YUC2JHF	0	0	1	2	C	C	T	G	A	A	C	C
2P95EDHN4Z	2P95EDHN4Z	0	0	1	2	C	C	T	G	A	A	C	C
O42N0HOWXQ	O42N0HOWXQ	0	0	1	2	C	C	T	G	A	A	C	C
S3AB46C15P	S3AB46C15P	0	0	2	2	T	C	T	T	G	A	C	C
BFZ57RPI26	BFZ57RPI26	0	0	1	2	C	C	G	G	A	A	C	C
TCZAFMV7MV	TCZAFMV7MV	0	0	1	2	C	C	G	G	A	A	C	C
XZ9N4HD3AB	XZ9N4HD3AB	0	0	1	2	C	C	T	G	A	A	C	C
VGH1EP9DDE	VGH1EP9DDE	0	0	1	2	C	C	G	G	A	A	C	C
THGRBPI7DU	THGRBPI7DU	0	0	2	2	C	C	G	G	A	A	C	C
B4YVK16HL1	B4YVK16HL1	0	0	1	2	C	C	T	T	0	0	C	C
JUT00N6XJU	JUT00N6XJU	0	0	1	2	T	C	T	G	A	A	C	C
7YCYWCMTXK	7YCYWCMTXK	0	0	2	2	C	C	T	G	G	A	C	C
DKG4MGMWX8	DKG4MGMWX8	0	0	1	2	T	T	T	T	A	A	C	C
QU6IINE1GL	QU6IINE1GL	0	0	2	2	C	C	T	G	A	A	C	C
RCFE7R4DDG	RCFE7R4DDG	0	0	1	2	C	C	0	0	0	0	C	C
ZLER7YJVAZ	ZLER7YJVAZ	0	0	1	2	T	C	0	0	0	0	C	C
3DJEA4RI8X	3DJEA4RI8X	0	0	1	2	C	C	T	T	A	A	C	C
S0OEYYNERL	S0OEYYNERL	0	0	1	2	C	C	G	G	0	0	C	C
AUTEC3JKZ0	AUTEC3JKZ0	0	0	2	2	T	T	T	T	A	A	C	C
ILIYP44Z9M	ILIYP44Z9M	0	0	2	2	C	C	T	G	A	A	C	C
NOPCEOFR9J	NOPCEOFR9J	0	0	1	2	C	C	T	G	A	A	C	C
I1ZR9BIPCG	I1ZR9BIPCG	0	0	1	2	C	C	G	G	A	A	C	C
4QZQ4353ZG	4QZQ4353ZG	0	0	2	2	C	C	T	G	A	A	C	C
4EKXPM7CTI	4EKXPM7CTI	0	0	0	2	C	C	G	G	A	A	C	C
VWQH8VKPMN	VWQH8VKPMN	0	0	1	2	C	C	G	G	A	A	C	C
65E7BQFLN7	65E7BQFLN7	0	0	0	2	T	C	T	G	A	A	C	C
NGMCZ9L1DT	NGMCZ9L1DT	0	0	0	2	T	C	T	G	A	A	C	C
2H4AVDL911	2H4AVDL911	0	0	0	2	T	C	T	G	A	A	C	C
6JN9VLP4WB	6JN9VLP4WB	0	0	0	2	C	C	T	G	A	A	C	C
NO9X261TFP	NO9X261TFP	0	0	0	2	C	C	G	G	A	A	C	C
BA4UJVCD14	BA4UJVCD14	0	0	1	2	T	C	T	G	A	A	C	C
HWOPLBH74J	HWOPLBH74J	0	0	1	2	C	C	0	0	A	A	C	C
2EPW44WF6Z	2EPW44WF6Z	0	0	0	2	C	C	G	G	A	A	C	C
JQRT1U1B16	JQRT1U1B16	0	0	1	2	C	C	G	G	A	A	C	C
EPJFA5P25N	EPJFA5P25N	0	0	1	2	C	C	G	G	A	A	C	C
S2JMRIL5G2	S2JMRIL5G2	0	0	0	2	C	C	G	G	A	A	C	C
U3IWHNI02C	U3IWHNI02C	0	0	2	2	T	C	T	G	A	A	C	C
1BNGW9DC6M	1BNGW9DC6M	0	0	1	2	C	C	G	G	A	A	C	C
6SIRC76R2W	6SIRC76R2W	0	0	1	2	C	C	T	T	G	G	C	C
IUIYYGTNH9	IUIYYGTNH9	0	0	1	2	C	C	T	G	A	A	C	C
88J1V8DBJM	88J1V8DBJM	0	0	1	2	C	C	G	G	A	A	C	C
N45E14S1Q6	N45E14S1Q6	0	0	1	2	C	C	T	G	A	A	C	C
5MBO5QDPQS	5MBO5QDPQS	0	0	1	2	C	C	T	G	G	A	C	C
2ZBJL2IWSZ	2ZBJL2IWSZ	0	0	1	2	C	C	T	T	A	A	C	C
9H5A8RD8AA	9H5A8RD8AA	0	0	1	2	C	C	G	G	A	A	C	C
2KOQ7L3DRK	2KOQ7L3DRK	0	0	1	2	C	C	T	T	G	A	C	C
RKQ73VYNMU	RKQ73VYNMU	0	0	1	2	C	C	T	G	A	A	C	C
SZCJI8148U	SZCJI8148U	0	0	2	2	C	C	T	G	A	A	C	C
L4E626ZW6L	L4E626ZW6L	0	0	1	2	C	C	T	G	A	A	C	C
CYOPOOAU6B	CYOPOOAU6B	0	0	2	2	C	C	T	G	A	A	C	C
21GUVAHERM	21GUVAHERM	0	0	1	2	C	C	G	G	A	A	C	C
5NACM7K9OR	5NACM7K9OR	0	0	1	2	T	C	T	G	A	A	C	C
J72ALPDSG6	J72ALPDSG6	0	0	1	2	C	C	G	G	A	A	C	C
F2CYWVSMNS	F2CYWVSMNS	0	0	2	2	C	C	T	G	G	A	C	C
2M1ZKTKQPQ	2M1ZKTKQPQ	0	0	2	2	T	C	T	T	G	A	C	C
83J3ZI7PMM	83J3ZI7PMM	0	0	1	2	C	C	T	T	G	A	C	C
3XM3GXLVEZ	3XM3GXLVEZ	0	0	2	2	T	C	T	T	G	A	C	C
U1199IAQMN	U1199IAQMN	0	0	2	2	C	C	T	T	A	A	C	C
RNEV4RXJA2	RNEV4RXJA2	0	0	1	2	C	C	G	G	A	A	C	C
F1DOG6CHKB	F1DOG6CHKB	0	0	1	2	C	C	G	G	0	0	C	C
ZHF5291D5Z	ZHF5291D5Z	0	0	2	2	C	C	G	G	A	A	C	C
O4BAPLS3J4	O4BAPLS3J4	0	0	1	2	T	C	T	G	A	A	C	C
AIJIB8PHG5	AIJIB8PHG5	0	0	1	2	C	C	G	G	A	A	C	C
KAON2TN7OF	KAON2TN7OF	0	0	1	2	C	C	T	G	A	A	C	C
E0D8YTMEQY	E0D8YTMEQY	0	0	1	2	C	C	T	G	A	A	C	C
R0AQU1RY3U	R0AQU1RY3U	0	0	1	2	C	C	G	G	A	A	C	C
Y00SHU9D80	Y00SHU9D80	0	0	1	2	T	C	T	G	A	A	C	C
XKLZMWZ7P8	XKLZMWZ7P8	0	0	0	2	C	C	T	G	A	A	C	C
E1SPYME7EN	E1SPYME7EN	0	0	1	2	T	C	T	G	A	A	C	C
YPP3VU8MNL	YPP3VU8MNL	0	0	2	2	T	C	T	T	A	A	C	C
WU0MPJF54Q	WU0MPJF54Q	0	0	2	2	C	C	G	G	A	A	C	C
WKKEHG059S	WKKEHG059S	0	0	2	2	T	T	T	T	A	A	C	C
RE4ND7743P	RE4ND7743P	0	0	1	2	C	C	T	G	A	A	C	C
RX2467IKZN	RX2467IKZN	0	0	1	2	T	C	T	G	A	A	C	C
OR2DOC2QLN	OR2DOC2QLN	0	0	1	2	C	C	T	G	A	A	C	C
YVFHK81LZ6	YVFHK81LZ6	0	0	1	2	C	C	T	G	A	A	C	C
QSQK96MSBO	QSQK96MSBO	0	0	1	2	C	C	G	G	A	A	C	C
6E54HFPZD7	6E54HFPZD7	0	0	2	2	C	C	G	G	A	A	C	C
ZUYJXFMJUG	ZUYJXFMJUG	0	0	1	2	T	C	T	G	A	A	C	C
5902BZMSV5	5902BZMSV5	0	0	2	2	T	C	T	T	A	A	C	C
MW9XPTF293	MW9XPTF293	0	0	1	2	C	C	T	G	A	A	C	C
IYJADM3GK9	IYJADM3GK9	0	0	1	2	C	C	T	T	A	A	C	C
DQBPMG2FHJ	DQBPMG2FHJ	0	0	1	2	C	C	T	G	A	A	C	C
YXNTXLWA74	YXNTXLWA74	0	0	1	2	C	C	G	G	A	A	C	C
6OW4TF4IYM	6OW4TF4IYM	0	0	2	2	T	C	T	G	A	A	C	C
Y7W0J1ZQOO	Y7W0J1ZQOO	0	0	1	2	T	T	T	T	A	A	C	C
X0LGH1MBBX	X0LGH1MBBX	0	0	2	2	T	C	T	T	A	A	C	C
PFKWP9VA0Z	PFKWP9VA0Z	0	0	2	2	T	C	T	T	A	A	C	C
2FAHIULG36	2FAHIULG36	0	0	2	2	C	C	T	G	A	A	C	C
FWEQCS126E	FWEQCS126E	0	0	1	2	C	C	G	G	A	A	C	C
J9OF3JVJRN	J9OF3JVJRN	0	0	1	2	C	C	T	G	A	A	T	C
DNIEM2YYM8	DNIEM2YYM8	0	0	2	2	C	C	G	G	A	A	C	C
UC0RV0VXVI	UC0RV0VXVI	0	0	1	2	C	C	G	G	A	A	C	C
QWOFOCR1CZ	QWOFOCR1CZ	0	0	2	2	C	C	G	G	A	A	C	C
DSMZAT32FW	DSMZAT32FW	0	0	2	2	C	C	T	G	A	A	C	C
6D419IKHXA	6D419IKHXA	0	0	2	2	C	C	T	T	G	A	C	C
KT20W7FL4Y	KT20W7FL4Y	0	0	1	2	C	C	G	G	A	A	C	C
VL9UEOCPPA	VL9UEOCPPA	0	0	1	2	C	C	G	G	A	A	C	C
3SF3CQ7I0M	3SF3CQ7I0M	0	0	2	2	C	C	T	G	A	A	C	C
OJ45XXV71F	OJ45XXV71F	0	0	2	2	C	C	T	G	A	A	C	C
RWA9WQNEXO	RWA9WQNEXO	0	0	1	2	C	C	T	G	A	A	C	C
6RM50TY3DK	6RM50TY3DK	0	0	2	2	C	C	T	T	G	A	C	C
NVPBZW5WE0	NVPBZW5WE0	0	0	2	2	C	C	T	G	A	A	C	C
NB96YTZM3E	NB96YTZM3E	0	0	2	2	C	C	T	G	A	A	C	C
Q7G6833S5N	Q7G6833S5N	0	0	2	2	C	C	G	G	A	A	C	C
5SVX8KUBJO	5SVX8KUBJO	0	0	2	2	C	C	G	G	A	A	C	C
B7P4MLYQYU	B7P4MLYQYU	0	0	2	2	C	C	G	G	A	A	C	C
W28TXIXQN9	W28TXIXQN9	0	0	2	2	C	C	T	G	A	A	C	C
Q29DFC4Q7Q	Q29DFC4Q7Q	0	0	2	2	C	C	G	G	A	A	C	C
HZ0AY6T6HZ	HZ0AY6T6HZ	0	0	0	2	C	C	T	G	A	A	C	C
XQMFZHZOCH	XQMFZHZOCH	0	0	1	2	T	C	T	T	A	A	C	C
ID5CMJGF2J	ID5CMJGF2J	0	0	1	2	C	C	G	G	A	A	C	C
S2KNIM063W	S2KNIM063W	0	0	1	2	C	C	G	G	A	A	C	C
RIEJCPU8A3	RIEJCPU8A3	0	0	0	2	T	C	T	G	A	A	C	C
GYDCHE7SSN	GYDCHE7SSN	0	0	2	2	C	C	T	G	A	A	C	C
MMOSPPEBGZ	MMOSPPEBGZ	0	0	0	2	T	C	T	T	A	A	C	C
GJB2SB1TEN	GJB2SB1TEN	0	0	0	2	T	C	0	0	A	A	C	C
HD5RBTWV69	HD5RBTWV69	0	0	1	2	C	C	G	G	A	A	C	C
X3BQ61GYU0	X3BQ61GYU0	0	0	2	2	C	C	T	T	A	A	C	C
N9ICVBI6AT	N9ICVBI6AT	0	0	0	2	C	C	T	G	A	A	C	C
9UG3NKS11A	9UG3NKS11A	0	0	0	2	C	C	G	G	A	A	C	C
207ENVEGPP	207ENVEGPP	0	0	0	2	C	C	G	G	A	A	C	C
NL4SVT9MT7	NL4SVT9MT7	0	0	0	2	C	C	G	G	A	A	C	C
1AD5DGREVF	1AD5DGREVF	0	0	0	2	C	C	T	G	G	A	C	C
JBEZOY9TY2	JBEZOY9TY2	0	0	0	2	C	C	T	G	A	A	C	C
GYOWKZTMCZ	GYOWKZTMCZ	0	0	0	2	C	C	T	G	A	A	C	C
CRRVLCT5W7	CRRVLCT5W7	0	0	0	2	T	C	T	G	A	A	C	C
Q3QD3H8ITU	Q3QD3H8ITU	0	0	0	2	C	C	T	G	A	A	C	C
TVAMVDESE3	TVAMVDESE3	0	0	0	2	C	C	T	G	A	A	C	C
OFGOSHSQ04	OFGOSHSQ04	0	0	0	2	T	C	T	G	A	A	C	C
0ATFOFFEET	0ATFOFFEET	0	0	1	2	T	C	T	G	A	A	C	C
6NMGQ9UK4X	6NMGQ9UK4X	0	0	1	2	T	C	T	T	A	A	C	C
ZBC26MZULH	ZBC26MZULH	0	0	1	2	T	C	0	0	A	A	C	C
5E8D1XV7W5	5E8D1XV7W5	0	0	1	2	C	C	G	G	A	A	C	C
E19H6C807M	E19H6C807M	0	0	1	2	C	C	0	0	A	A	C	C
YL0MG4TDCL	YL0MG4TDCL	0	0	0	2	C	C	G	G	0	0	C	C
KXI4JILVRF	KXI4JILVRF	0	0	0	2	C	C	G	G	A	A	C	C
I6Q39J4C5R	I6Q39J4C5R	0	0	0	2	0	0	0	0	0	0	C	C
7VJ9IPQTFG	7VJ9IPQTFG	0	0	0	2	C	C	T	T	A	A	C	C
EUVC383FZG	EUVC383FZG	0	0	2	2	C	C	0	0	A	A	C	C
OGY3CGFJ4O	OGY3CGFJ4O	0	0	0	2	T	C	T	T	A	A	C	C
GP82S0I03D	GP82S0I03D	0	0	0	2	C	C	T	G	A	A	C	C
TE36LEPOIS	TE36LEPOIS	0	0	0	2	T	C	T	G	A	A	C	C
HMK38LYA5J	HMK38LYA5J	0	0	0	2	C	C	T	G	A	A	C	C
Z664MSQ7DY	Z664MSQ7DY	0	0	0	2	C	C	G	G	A	A	C	C
THJLP3E7R7	THJLP3E7R7	0	0	0	2	C	C	T	G	A	A	C	C
SYTEEW625U	SYTEEW625U	0	0	0	2	T	C	T	G	A	A	C	C
W2G1PCCONI	W2G1PCCONI	0	0	0	2	C	C	G	G	A	A	C	C
ZD483QE5VY	ZD483QE5VY	0	0	0	2	C	C	G	G	A	A	C	C
IJDPKV06HI	IJDPKV06HI	0	0	0	2	T	C	T	G	A	A	C	C
T996TTWDZO	T996TTWDZO	0	0	0	2	C	C	G	G	A	A	C	C
44ZJBIFNA5	44ZJBIFNA5	0	0	0	2	C	C	T	T	A	A	C	C
9BSBPAESV1	9BSBPAESV1	0	0	0	2	T	C	T	G	A	A	C	C
NOXJO87W15	NOXJO87W15	0	0	0	2	C	C	G	G	A	A	C	C
J6HJLVWLO0	J6HJLVWLO0	0	0	0	2	C	C	T	G	A	A	C	C
O9TDIBZI9O	O9TDIBZI9O	0	0	0	2	T	C	T	G	A	A	C	C
5U5D01OAXE	5U5D01OAXE	0	0	0	2	C	C	T	T	A	A	C	C
HVN5YKNTSF	HVN5YKNTSF	0	0	0	2	T	C	T	G	A	A	C	C
Y8OAL6GG8B	Y8OAL6GG8B	0	0	0	2	T	C	T	G	A	A	C	C
DMXQUNR0HB	DMXQUNR0HB	0	0	0	2	C	C	G	G	A	A	C	C
194WH3DOFL	194WH3DOFL	0	0	0	2	C	C	T	G	A	A	C	C
B2FBOKWYT2	B2FBOKWYT2	0	0	0	2	T	C	T	T	A	A	C	C
V2YRGNMMGR	V2YRGNMMGR	0	0	0	2	T	C	T	T	A	A	C	C
84CWRH43MS	84CWRH43MS	0	0	0	2	C	C	T	G	A	A	C	C
514QOYLAYY	514QOYLAYY	0	0	0	2	C	C	T	G	A	A	C	C
42HM9YK8Y3	42HM9YK8Y3	0	0	0	2	C	C	G	G	A	A	C	C
NXJYL68BPO	NXJYL68BPO	0	0	0	2	T	C	T	G	A	A	C	C
KATF427FUB	KATF427FUB	0	0	0	2	C	C	T	G	A	A	C	C
KWZ7W0UQDJ	KWZ7W0UQDJ	0	0	1	2	C	C	T	G	A	A	C	C
0E70RVXO6W	0E70RVXO6W	0	0	1	2	T	C	T	T	A	A	C	C
VTLEHD821S	VTLEHD821S	0	0	0	2	T	C	T	G	A	A	C	C
ZEQ3Z9PR72	ZEQ3Z9PR72	0	0	0	2	C	C	T	G	A	A	C	C
VBHI0JGPJI	VBHI0JGPJI	0	0	0	2	C	C	T	G	A	A	C	C
XJ6IU5SG72	XJ6IU5SG72	0	0	0	2	C	C	T	G	A	A	C	C
Q36ZC5IIZ6	Q36ZC5IIZ6	0	0	0	2	C	C	T	G	A	A	C	C
2E184A65N3	2E184A65N3	0	0	0	2	T	C	T	G	A	A	C	C
TBUCJQ391D	TBUCJQ391D	0	0	0	2	C	C	T	G	A	A	C	C
7LFKBFWBWV	7LFKBFWBWV	0	0	0	2	T	C	T	G	A	A	C	C
JVKWKQZQBA	JVKWKQZQBA	0	0	0	2	C	C	T	G	A	A	C	C
ERHVQV0Z2Q	ERHVQV0Z2Q	0	0	0	2	C	C	G	G	A	A	C	C
OGE5CX3N6I	OGE5CX3N6I	0	0	0	2	C	C	T	G	A	A	C	C
AJ9F8DDR5L	AJ9F8DDR5L	0	0	0	2	T	C	T	T	A	A	C	C
P3QV6SYI90	P3QV6SYI90	0	0	1	2	C	C	G	G	A	A	C	C
LMYPJT0TDA	LMYPJT0TDA	0	0	1	2	C	C	G	G	A	A	C	C
0US2XFZWL1	0US2XFZWL1	0	0	1	2	C	C	T	T	G	A	C	C
D1PLIZBW7W	D1PLIZBW7W	0	0	1	2	C	C	G	G	A	A	C	C
I82A8KAXB4	I82A8KAXB4	0	0	1	2	C	C	T	G	A	A	C	C
UH1WH5CEUX	UH1WH5CEUX	0	0	1	2	C	C	T	G	A	A	C	C
CD8JPB7R2S	CD8JPB7R2S	0	0	1	2	C	C	T	G	A	A	C	C
EOBIZOLUNG	EOBIZOLUNG	0	0	1	2	C	C	G	G	A	A	C	C
9PXQIOTXUC	9PXQIOTXUC	0	0	1	2	C	C	T	G	A	A	C	C
OZ2F3TE2N8	OZ2F3TE2N8	0	0	1	2	T	C	T	G	A	A	C	C
ST2OGALIRG	ST2OGALIRG	0	0	2	2	C	C	T	G	A	A	C	C
CI7PUQXXKH	CI7PUQXXKH	0	0	1	2	C	C	G	G	A	A	C	C
YWG4IKJ3O3	YWG4IKJ3O3	0	0	1	2	C	C	T	G	G	A	C	C
Y6LEP429K4	Y6LEP429K4	0	0	1	2	C	C	G	G	A	A	C	C
JFRL6GZ83E	JFRL6GZ83E	0	0	1	2	T	C	T	G	A	A	C	C
AIOBYPE1SA	AIOBYPE1SA	0	0	1	2	C	C	G	G	A	A	C	C
VQ7QAZTCKF	VQ7QAZTCKF	0	0	1	2	C	C	T	G	A	A	C	C
VBKKGUHYGO	VBKKGUHYGO	0	0	1	2	T	C	T	T	G	A	C	C
SMKVR5L5PF	SMKVR5L5PF	0	0	1	2	C	C	T	G	A	A	C	C
GNIY86FW1R	GNIY86FW1R	0	0	1	2	T	C	0	0	A	A	C	C
0PS1KJT4GT	0PS1KJT4GT	0	0	1	2	C	C	G	G	A	A	C	C
05N4G4LFYS	05N4G4LFYS	0	0	1	2	C	C	T	G	G	A	C	C
NC7CGQE1W4	NC7CGQE1W4	0	0	1	2	0	0	0	0	A	A	0	0
IW9UYVSJH8	IW9UYVSJH8	0	0	1	2	T	C	T	G	A	A	C	C
I00Y1NTBAP	I00Y1NTBAP	0	0	2	2	C	C	G	G	A	A	C	C
AX7A0BPCC9	AX7A0BPCC9	0	0	1	2	0	0	T	G	A	A	C	C
HYP3BQJ92D	HYP3BQJ92D	0	0	2	2	0	0	T	G	A	A	C	C
UK7URC1LUM	UK7URC1LUM	0	0	1	2	0	0	G	G	A	A	C	C
7TPVBX43B6	7TPVBX43B6	0	0	1	2	T	C	T	T	A	A	C	C
NVUFL5QGOW	NVUFL5QGOW	0	0	1	2	C	C	T	T	G	A	C	C
648AQU276G	648AQU276G	0	0	1	2	C	C	T	G	A	A	C	C
L2I6M1VGN6	L2I6M1VGN6	0	0	2	2	T	C	T	T	A	A	C	C
2QOISVSE8E	2QOISVSE8E	0	0	2	2	C	C	T	G	A	A	C	C
PLK7GUIYYP	PLK7GUIYYP	0	0	2	2	C	C	T	T	A	A	C	C
JLLALXEF4D	JLLALXEF4D	0	0	1	2	C	C	G	G	A	A	C	C
W2F47IS1E2	W2F47IS1E2	0	0	1	2	C	C	T	G	G	A	C	C
54S9H4MTZF	54S9H4MTZF	0	0	1	2	C	C	G	G	A	A	C	C
RVKWBD7MQR	RVKWBD7MQR	0	0	1	2	C	C	G	G	A	A	C	C
TD8Y5P4YOC	TD8Y5P4YOC	0	0	1	2	T	C	T	G	A	A	C	C
VZ8FMLLFNH	VZ8FMLLFNH	0	0	1	2	C	C	T	T	A	A	C	C
N8E77R5OHQ	N8E77R5OHQ	0	0	1	2	C	C	G	G	A	A	C	C
W46KW50457	W46KW50457	0	0	1	2	C	C	T	G	A	A	C	C
VVFC824NTN	VVFC824NTN	0	0	1	2	C	C	G	G	A	A	C	C
YAA2R9O2RQ	YAA2R9O2RQ	0	0	1	2	C	C	T	T	A	A	C	C
WTVF2W7YGL	WTVF2W7YGL	0	0	1	2	T	C	T	T	A	A	C	C
IBCAD1XNBF	IBCAD1XNBF	0	0	1	2	C	C	T	G	G	A	C	C
S2T7DXJ4OF	S2T7DXJ4OF	0	0	1	2	C	C	G	G	A	A	C	C
80QCF6F0JJ	80QCF6F0JJ	0	0	2	2	C	C	T	G	A	A	C	C
4OJ1NK83VB	4OJ1NK83VB	0	0	2	2	C	C	G	G	A	A	C	C
CTFPU8Q73X	CTFPU8Q73X	0	0	2	2	T	C	T	G	A	A	C	C
BBN3U5U3O0	BBN3U5U3O0	0	0	2	2	T	C	T	T	A	A	C	C
33J1GSDURE	33J1GSDURE	0	0	2	2	C	C	T	G	A	A	C	C
LLJ4895GCC	LLJ4895GCC	0	0	2	2	T	C	T	G	A	A	C	C
SE6R3FVSR5	SE6R3FVSR5	0	0	2	2	C	C	T	G	A	A	C	C
BS6ZH2UXIQ	BS6ZH2UXIQ	0	0	1	2	T	C	T	G	A	A	C	C
GWDTNONYU9	GWDTNONYU9	0	0	2	2	C	C	T	G	A	A	C	C
J6D7DJJIHC	J6D7DJJIHC	0	0	1	2	C	C	G	G	A	A	C	C
NDVG7AK4F9	NDVG7AK4F9	0	0	1	2	C	C	G	G	A	A	C	C
QXARRT8Y2F	QXARRT8Y2F	0	0	1	2	C	C	T	G	A	A	C	C
YD1POFP9VU	YD1POFP9VU	0	0	1	2	C	C	G	G	A	A	C	C
B4CZM7K8MN	B4CZM7K8MN	0	0	2	2	C	C	G	G	A	A	C	C
LS3EW6IE0Z	LS3EW6IE0Z	0	0	1	2	C	C	T	T	G	A	C	C
2PSXNIHZNS	2PSXNIHZNS	0	0	1	2	C	C	T	G	A	A	C	C
T1WVCIT2O4	T1WVCIT2O4	0	0	2	2	C	C	T	G	A	A	C	C
1E2NYPT44V	1E2NYPT44V	0	0	2	2	C	C	T	G	G	A	C	C
D374O3QNRY	D374O3QNRY	0	0	1	2	C	C	G	G	A	A	C	C
MH8WARW3OB	MH8WARW3OB	0	0	1	2	T	C	T	G	A	A	C	C
GX7ZE77V9M	GX7ZE77V9M	0	0	1	2	C	C	G	G	A	A	C	C
49A21855A9	49A21855A9	0	0	2	2	C	C	T	G	A	A	C	C
1YZ11PO77S	1YZ11PO77S	0	0	1	2	C	C	G	G	A	A	C	C
3UMPONNKNJ	3UMPONNKNJ	0	0	1	2	C	C	T	G	G	A	C	C
ZANXRJNOP0	ZANXRJNOP0	0	0	2	2	T	C	T	G	A	A	C	C
TL2DCUJ6J0	TL2DCUJ6J0	0	0	2	2	C	C	T	G	A	A	C	C
50Q3FHMKX3	50Q3FHMKX3	0	0	1	2	C	C	T	G	G	A	C	C
UMP0WK0WG8	UMP0WK0WG8	0	0	1	2	T	C	T	G	A	A	C	C
PTVQMQL7IZ	PTVQMQL7IZ	0	0	1	2	T	C	T	G	A	A	C	C
0N64ZSKUTB	0N64ZSKUTB	0	0	1	2	C	C	G	G	A	A	C	C
Z803J1ZLBB	Z803J1ZLBB	0	0	1	2	T	C	T	G	A	A	C	C
MNXKCOQ0BV	MNXKCOQ0BV	0	0	1	2	C	C	G	G	A	A	C	C
QORVV1LE0B	QORVV1LE0B	0	0	1	2	0	0	0	0	A	A	C	C
ZOMPHJZADA	ZOMPHJZADA	0	0	1	2	C	C	G	G	A	A	C	C
5FKOFHABVN	5FKOFHABVN	0	0	1	2	C	C	G	G	A	A	C	C
QJ2AZ9FXMJ	QJ2AZ9FXMJ	0	0	1	2	C	C	T	G	A	A	C	C
BARPEKZM02	BARPEKZM02	0	0	1	2	C	C	G	G	A	A	C	C
2TIX8XZ8TM	2TIX8XZ8TM	0	0	1	2	T	C	T	G	A	A	C	C
R0AO1GT747	R0AO1GT747	0	0	1	2	C	C	G	G	A	A	C	C
LRYIYD2ZOG	LRYIYD2ZOG	0	0	1	2	C	C	G	G	A	A	C	C
NS5E51CTOG	NS5E51CTOG	0	0	1	2	T	C	T	G	A	A	C	C
6Q0CK66W5Z	6Q0CK66W5Z	0	0	1	2	C	C	G	G	A	A	C	C
B7KLUII43N	B7KLUII43N	0	0	1	2	C	C	G	G	A	A	C	C
7RKE263WEN	7RKE263WEN	0	0	2	2	C	C	G	G	G	A	C	C
9M68B6UKJP	9M68B6UKJP	0	0	1	2	C	C	G	G	A	A	C	C
QZTKOQYDF1	QZTKOQYDF1	0	0	1	2	T	C	T	G	A	A	C	C
50WYHPG99H	50WYHPG99H	0	0	1	2	T	C	T	G	A	A	C	C
UEL9OFN37U	UEL9OFN37U	0	0	1	2	T	C	T	G	A	A	C	C
9ZG5IYJLFG	9ZG5IYJLFG	0	0	2	2	C	C	G	G	A	A	C	C
U9N9M667HG	U9N9M667HG	0	0	1	2	C	C	T	G	A	A	C	C
2TSTTV9QW8	2TSTTV9QW8	0	0	2	2	C	C	T	G	G	A	C	C
3Z4ZATGOV5	3Z4ZATGOV5	0	0	1	2	T	C	T	G	A	A	C	C
EKWQ4UH6G2	EKWQ4UH6G2	0	0	1	2	C	C	G	G	A	A	C	C
W89QZ9QXB5	W89QZ9QXB5	0	0	1	2	C	C	G	G	A	A	C	C
MYAZ7Z57CP	MYAZ7Z57CP	0	0	1	2	C	C	G	G	A	A	C	C
GVCSI5UW3X	GVCSI5UW3X	0	0	1	2	C	C	T	T	A	A	C	C
XJIBUJASQI	XJIBUJASQI	0	0	1	2	C	C	T	G	G	A	C	C
4Q37PPOJKV	4Q37PPOJKV	0	0	2	2	C	C	T	G	G	A	C	C
5BV3H9DB3D	5BV3H9DB3D	0	0	2	2	T	C	T	T	A	A	C	C
19HKGI3IG2	19HKGI3IG2	0	0	1	2	C	C	T	G	A	A	C	C
2482FDD3A8	2482FDD3A8	0	0	1	2	C	C	G	G	A	A	C	C
7KIFREC6MW	7KIFREC6MW	0	0	1	2	C	C	T	G	A	A	C	C
RSDJQNRBQG	RSDJQNRBQG	0	0	1	2	T	C	T	G	A	A	C	C
HBM803CA4A	HBM803CA4A	0	0	1	2	C	C	T	G	G	A	C	C
J53WZFYNLS	J53WZFYNLS	0	0	1	2	C	C	T	T	A	A	C	C
KCNSXQWZTD	KCNSXQWZTD	0	0	1	2	T	C	T	T	G	A	C	C
3N1C1XIOK4	3N1C1XIOK4	0	0	1	2	C	C	T	G	G	A	C	C
V75QXU1OXR	V75QXU1OXR	0	0	1	2	C	C	T	G	A	A	C	C
UWH4ZE8Y36	UWH4ZE8Y36	0	0	1	2	C	C	G	G	A	A	C	C
27MAMJE6BF	27MAMJE6BF	0	0	1	2	0	0	T	T	A	A	C	C
4J4Q84VLBH	4J4Q84VLBH	0	0	1	2	C	C	T	G	A	A	C	C
78W65IQZ8A	78W65IQZ8A	0	0	1	2	0	0	G	G	A	A	C	C
SOPH90WS2C	SOPH90WS2C	0	0	2	2	0	0	G	G	A	A	C	C
WGB9AP2ANE	WGB9AP2ANE	0	0	1	2	C	C	G	G	A	A	C	C
8V6JYUK96Z	8V6JYUK96Z	0	0	1	2	T	C	T	G	A	A	C	C
X3F2LH1ZLJ	X3F2LH1ZLJ	0	0	2	2	T	C	T	G	A	A	C	C
BBWFBBGDAE	BBWFBBGDAE	0	0	2	2	C	C	T	G	A	A	C	C
X1SRS05DF6	X1SRS05DF6	0	0	2	2	C	C	T	T	A	A	C	C
0BKOT9XHUE	0BKOT9XHUE	0	0	2	2	C	C	T	T	A	A	C	C
IP2SRCRJHI	IP2SRCRJHI	0	0	1	2	C	C	T	G	A	A	C	C
PWZV7YLW4J	PWZV7YLW4J	0	0	1	2	C	C	T	T	A	A	C	C
PEZJV789E0	PEZJV789E0	0	0	1	2	T	T	T	T	A	A	C	C
7WCTA7MRRN	7WCTA7MRRN	0	0	1	2	C	C	T	G	A	A	C	C
Y5M3YP8CQN	Y5M3YP8CQN	0	0	1	2	C	C	G	G	A	A	C	C
VC5E2PM6BV	VC5E2PM6BV	0	0	1	2	C	C	T	G	A	A	C	C
3Z70GVKV7R	3Z70GVKV7R	0	0	1	2	C	C	T	G	A	A	C	C
YWB5R819K9	YWB5R819K9	0	0	1	2	T	C	T	G	A	A	C	C
CFRIM6ZXL4	CFRIM6ZXL4	0	0	1	2	T	C	T	G	0	0	C	C
U0U4K7EEET	U0U4K7EEET	0	0	1	2	C	C	T	G	A	A	C	C
464WQZR7BD	464WQZR7BD	0	0	2	2	C	C	T	G	A	A	C	C
XVS5MMMTAS	XVS5MMMTAS	0	0	2	2	T	C	T	G	A	A	C	C
MUC54OTXOI	MUC54OTXOI	0	0	1	2	C	C	G	G	A	A	C	C
NJFRJDGJ4L	NJFRJDGJ4L	0	0	2	2	T	C	T	G	A	A	C	C
WZ6L987YK5	WZ6L987YK5	0	0	1	2	C	C	G	G	A	A	C	C
Z8YUA4OWJJ	Z8YUA4OWJJ	0	0	1	2	C	C	T	G	G	A	C	C
TTPTYL3TND	TTPTYL3TND	0	0	2	2	C	C	G	G	A	A	C	C
QK8K5VI9L1	QK8K5VI9L1	0	0	1	2	C	C	T	G	A	A	C	C
34LI3DD2LN	34LI3DD2LN	0	0	1	2	C	C	G	G	A	A	C	C
RV0KLBJEA5	RV0KLBJEA5	0	0	1	2	C	C	G	G	A	A	C	C
ON3YQIEML9	ON3YQIEML9	0	0	1	2	C	C	T	G	A	A	C	C
0NE3NHHJET	0NE3NHHJET	0	0	1	2	C	C	G	G	0	0	C	C
0MFY4L70RW	0MFY4L70RW	0	0	1	2	C	C	T	G	A	A	C	C
OK4JU550YA	OK4JU550YA	0	0	1	2	C	C	T	G	A	A	C	C
TRKSDOSWZ4	TRKSDOSWZ4	0	0	1	2	C	C	T	G	A	A	C	C
ZHJ13AWAAW	ZHJ13AWAAW	0	0	2	2	C	C	T	G	A	A	C	C
EGCW2M3BKV	EGCW2M3BKV	0	0	1	2	T	C	T	G	A	A	C	C
IGYTFZTT8F	IGYTFZTT8F	0	0	2	2	C	C	T	G	A	A	C	C
3I7GVKL4TT	3I7GVKL4TT	0	0	1	2	C	C	T	T	G	A	C	C
AZTIUG2E0D	AZTIUG2E0D	0	0	2	2	C	C	T	G	A	A	C	C
JL54GCVML9	JL54GCVML9	0	0	1	2	C	C	T	T	A	A	C	C
V2Y9TCIZXL	V2Y9TCIZXL	0	0	2	2	C	C	G	G	A	A	C	C
7XDZQB7CN1	7XDZQB7CN1	0	0	1	2	C	C	T	G	A	A	C	C
D9TP8JSLZF	D9TP8JSLZF	0	0	2	2	C	C	G	G	A	A	C	C
P6OR4PJRNZ	P6OR4PJRNZ	0	0	1	2	C	C	T	G	A	A	C	C
1OS532ZKCB	1OS532ZKCB	0	0	1	2	C	C	T	G	G	A	C	C
634YWAOI1C	634YWAOI1C	0	0	1	2	C	C	T	T	0	0	C	C
UBFBRD0BWT	UBFBRD0BWT	0	0	1	2	C	C	T	G	A	A	C	C
UP8VMR7AO5	UP8VMR7AO5	0	0	1	2	C	C	G	G	A	A	C	C
E2FI3VPHQO	E2FI3VPHQO	0	0	1	2	C	C	T	G	A	A	C	C
OKN438UKC7	OKN438UKC7	0	0	1	2	C	C	T	T	G	A	C	C
0B6DYZCWBF	0B6DYZCWBF	0	0	2	2	T	C	T	T	G	A	C	C
J3USGOQWQL	J3USGOQWQL	0	0	1	2	C	C	G	G	A	A	C	C
YW76CKD686	YW76CKD686	0	0	2	2	C	C	T	T	A	A	C	C
4Z3X2UFH0G	4Z3X2UFH0G	0	0	2	2	T	C	T	G	A	A	C	C
FYCA6MBIQT	FYCA6MBIQT	0	0	2	2	C	C	G	G	A	A	C	C
9VPKADYNXS	9VPKADYNXS	0	0	2	2	C	C	T	G	A	A	C	C
7RJ6Y0OZSY	7RJ6Y0OZSY	0	0	1	2	C	C	T	G	G	A	C	C
6EERNOD7UY	6EERNOD7UY	0	0	1	2	C	C	G	G	A	A	C	C
1K90SIVPNS	1K90SIVPNS	0	0	1	2	C	C	G	G	A	A	C	C
FQ2CIXXAT7	FQ2CIXXAT7	0	0	2	2	C	C	G	G	A	A	C	C
T78JIZRZDV	T78JIZRZDV	0	0	1	2	T	C	T	G	A	A	C	C
KAIM8FT9DZ	KAIM8FT9DZ	0	0	2	2	C	C	T	G	A	A	C	C
GED1G85Z07	GED1G85Z07	0	0	1	2	T	C	T	T	A	A	C	C
DMFCORNMS5	DMFCORNMS5	0	0	1	2	C	C	T	G	A	A	C	C
SADT1AWYE5	SADT1AWYE5	0	0	2	2	C	C	T	G	A	A	C	C
3XLJU9GFU9	3XLJU9GFU9	0	0	1	2	T	C	T	G	A	A	C	C
H7OJHLZ3Q4	H7OJHLZ3Q4	0	0	2	2	C	C	G	G	A	A	C	C
27VKGEBAJN	27VKGEBAJN	0	0	1	2	T	C	T	T	G	A	C	C
C0XHIQBMQS	C0XHIQBMQS	0	0	1	2	C	C	T	T	G	A	C	C
6IMOXKL2NO	6IMOXKL2NO	0	0	2	2	C	C	T	G	A	A	C	C
UQLPSR8I01	UQLPSR8I01	0	0	1	2	C	C	T	G	A	A	C	C
CSL7TZRXCL	CSL7TZRXCL	0	0	1	2	T	C	T	G	A	A	C	C
QWPTTTMS9C	QWPTTTMS9C	0	0	2	2	C	C	G	G	A	A	C	C
2XDZXWX330	2XDZXWX330	0	0	1	2	C	C	T	G	A	A	C	C
Q9P21JU47O	Q9P21JU47O	0	0	1	2	C	C	T	G	A	A	C	C
6TUNDUZ4EX	6TUNDUZ4EX	0	0	1	2	T	C	T	T	A	A	C	C
PW3K1VX4VA	PW3K1VX4VA	0	0	1	2	T	C	T	G	A	A	C	C
GF6ET2BP2D	GF6ET2BP2D	0	0	1	2	C	C	G	G	A	A	C	C
ADFCBMM3AS	ADFCBMM3AS	0	0	1	2	C	C	T	G	A	A	C	C
EBABVRZ66B	EBABVRZ66B	0	0	1	2	C	C	G	G	A	A	C	C
YPLYCAUQ97	YPLYCAUQ97	0	0	1	2	T	C	T	G	A	A	C	C
POMSN1Q2O2	POMSN1Q2O2	0	0	1	2	C	C	T	T	A	A	C	C
3TE1NG73JG	3TE1NG73JG	0	0	2	2	C	C	T	T	A	A	C	C
4CTPK0NQA9	4CTPK0NQA9	0	0	1	2	T	T	T	T	A	A	C	C
H1ECLNWMSO	H1ECLNWMSO	0	0	1	2	T	C	T	G	A	A	C	C
Y4EZCOCE3Q	Y4EZCOCE3Q	0	0	1	2	C	C	T	G	A	A	C	C
74TRJOBKB1	74TRJOBKB1	0	0	1	2	C	C	G	G	A	A	C	C
NXHSP3AD6J	NXHSP3AD6J	0	0	1	2	T	T	T	T	A	A	C	C
J6YF9IHD4A	J6YF9IHD4A	0	0	2	2	C	C	G	G	A	A	C	C
VM99J9CFKW	VM99J9CFKW	0	0	1	2	C	C	T	G	A	A	C	C
NRGFYJIOG3	NRGFYJIOG3	0	0	1	2	C	C	T	G	G	A	C	C
XSED9OUKCG	XSED9OUKCG	0	0	1	2	C	C	T	G	A	A	C	C
UWOALN0HL1	UWOALN0HL1	0	0	2	2	C	C	G	G	A	A	C	C
Q5AFP2Q8Z9	Q5AFP2Q8Z9	0	0	1	2	C	C	G	G	A	A	C	C
VPCEB8VPLK	VPCEB8VPLK	0	0	1	2	C	C	G	G	A	A	C	C
SF1B7B69CQ	SF1B7B69CQ	0	0	1	2	T	C	T	G	0	0	C	C
S96EU7HFSJ	S96EU7HFSJ	0	0	1	2	T	C	T	G	0	0	C	C
5NG4XPPFUX	5NG4XPPFUX	0	0	1	2	T	C	T	G	A	A	C	C
O77DW312S5	O77DW312S5	0	0	2	2	C	C	T	G	A	A	C	C
PTZB1G8P2Y	PTZB1G8P2Y	0	0	0	2	C	C	T	G	G	A	C	C
RQ646RKPMV	RQ646RKPMV	0	0	2	2	C	C	T	G	G	A	C	C
2TYDUY7MA5	2TYDUY7MA5	0	0	1	2	C	C	G	G	0	0	C	C
8TMXD7F69R	8TMXD7F69R	0	0	1	2	C	C	T	T	A	A	C	C
A3SK97I01W	A3SK97I01W	0	0	1	2	C	C	G	G	0	0	C	C
LLK1VO1PK0	LLK1VO1PK0	0	0	2	2	C	C	G	G	A	A	C	C
K8YW5L4LFH	K8YW5L4LFH	0	0	1	2	C	C	G	G	A	A	C	C
2C66W940G2	2C66W940G2	0	0	1	2	T	C	T	G	A	A	C	C
36VUOO30TN	36VUOO30TN	0	0	1	2	T	C	T	G	A	A	C	C
D5FE79LSJU	D5FE79LSJU	0	0	2	2	C	C	G	G	A	A	C	C
A2ZC1XBTDF	A2ZC1XBTDF	0	0	2	2	T	C	T	G	A	A	C	C
OSQC9EY61N	OSQC9EY61N	0	0	1	2	C	C	G	G	A	A	C	C
6VIE81EMYV	6VIE81EMYV	0	0	1	2	T	C	T	G	A	A	C	C
4YFKXKSTO0	4YFKXKSTO0	0	0	2	2	C	C	G	G	A	A	C	C
16QTBP9YWB	16QTBP9YWB	0	0	2	2	T	C	T	G	A	A	C	C
07VQD3C76F	07VQD3C76F	0	0	2	2	C	C	G	G	A	A	C	C
7WILQGGKPV	7WILQGGKPV	0	0	1	2	C	C	G	G	A	A	C	C
6YCAEON6V2	6YCAEON6V2	0	0	1	2	C	C	T	T	A	A	C	C
EVHLYDT5PI	EVHLYDT5PI	0	0	1	2	T	C	T	G	A	A	C	C
K93QVXJN8R	K93QVXJN8R	0	0	1	2	C	C	T	T	A	A	C	C
EECBLRK95H	EECBLRK95H	0	0	2	2	C	C	T	G	A	A	C	C
Q01BMEPZJ7	Q01BMEPZJ7	0	0	2	2	T	C	T	G	A	A	C	C
VJXNVG8KZK	VJXNVG8KZK	0	0	1	2	C	C	G	G	A	A	C	C
0D7B115KQD	0D7B115KQD	0	0	1	2	C	C	T	G	A	A	C	C
PW1ZVBDA9Y	PW1ZVBDA9Y	0	0	1	2	C	C	T	G	A	A	C	C
3TFL23GLKE	3TFL23GLKE	0	0	1	2	C	C	G	G	A	A	C	C
2WIIU3VSMR	2WIIU3VSMR	0	0	1	2	C	C	G	G	A	A	C	C
6CS3EGK9J6	6CS3EGK9J6	0	0	1	2	C	C	T	G	G	A	C	C
N4KGRAUXLM	N4KGRAUXLM	0	0	1	2	C	C	G	G	A	A	C	C
FGZ4D6GJWS	FGZ4D6GJWS	0	0	1	2	C	C	G	G	A	A	C	C
31YZDLVYKB	31YZDLVYKB	0	0	1	2	C	C	T	G	A	A	C	C
D4RURC7B70	D4RURC7B70	0	0	1	2	T	C	T	G	A	A	C	C
GGJO9GZIZ6	GGJO9GZIZ6	0	0	1	2	C	C	T	G	A	A	C	C
XMRDDJQ4WT	XMRDDJQ4WT	0	0	1	2	C	C	T	T	A	A	C	C
QUB0J482QS	QUB0J482QS	0	0	1	2	C	C	G	G	A	A	C	C
RF70ZQ4GRV	RF70ZQ4GRV	0	0	2	2	T	C	T	G	A	A	C	C
U9S380FXFQ	U9S380FXFQ	0	0	1	2	C	C	T	T	A	A	C	C
583581XJN6	583581XJN6	0	0	1	2	T	C	T	G	A	A	C	C
TCK2ZR6ROH	TCK2ZR6ROH	0	0	1	2	C	C	G	G	A	A	C	C
X1XOG9KOD0	X1XOG9KOD0	0	0	1	2	C	C	T	G	G	A	C	C
ZTFO1RR0B7	ZTFO1RR0B7	0	0	1	2	C	C	T	G	A	A	C	C
WJWAJ3WJL4	WJWAJ3WJL4	0	0	1	2	0	0	0	0	0	0	C	C
BFYG0BXMY1	BFYG0BXMY1	0	0	1	2	C	C	G	G	A	A	C	C
Q6RUNBNUZG	Q6RUNBNUZG	0	0	2	2	C	C	G	G	A	A	C	C
TNVJ2R1CI5	TNVJ2R1CI5	0	0	1	2	C	C	T	G	G	A	C	C
51WIJIBD77	51WIJIBD77	0	0	2	2	T	C	T	G	A	A	C	C
SD8YJ1LUC7	SD8YJ1LUC7	0	0	1	2	C	C	T	G	A	A	C	C
L9MNP6AZAM	L9MNP6AZAM	0	0	1	2	C	C	T	G	A	A	C	C
3DIC74WQPY	3DIC74WQPY	0	0	1	2	C	C	G	G	A	A	C	C
VYXQ0TDOWD	VYXQ0TDOWD	0	0	1	2	C	C	G	G	A	A	C	C
SM1MIYUZW6	SM1MIYUZW6	0	0	1	2	C	C	T	G	A	A	C	C
RZLNX08Y2A	RZLNX08Y2A	0	0	1	2	C	C	G	G	A	A	T	C
UYO5VX093J	UYO5VX093J	0	0	1	2	T	C	T	G	A	A	T	C
UP0GB3J3FS	UP0GB3J3FS	0	0	1	2	C	C	T	G	A	A	C	C
O3EODAVZLA	O3EODAVZLA	0	0	1	2	C	C	T	G	A	A	C	C
760Y2TA7HT	760Y2TA7HT	0	0	1	2	T	C	T	G	A	A	C	C
WN5O0SR4JW	WN5O0SR4JW	0	0	2	2	C	C	T	G	A	A	C	C
N70VTHI7IF	N70VTHI7IF	0	0	2	2	C	C	T	G	A	A	C	C
X01U3H9EOU	X01U3H9EOU	0	0	2	2	C	C	G	G	A	A	C	C
UF0GYU8RCS	UF0GYU8RCS	0	0	2	2	T	C	T	G	A	A	C	C
Z5EFRDFBW8	Z5EFRDFBW8	0	0	2	2	C	C	T	G	A	A	C	C
SQBG9CVCOF	SQBG9CVCOF	0	0	2	2	C	C	T	G	G	A	C	C
ZBFW39GDWK	ZBFW39GDWK	0	0	1	2	C	C	T	G	A	A	C	C
7PN4N2DBMB	7PN4N2DBMB	0	0	1	2	C	C	T	T	G	A	C	C
36DKMKY2Q4	36DKMKY2Q4	0	0	1	2	T	C	T	T	G	A	C	C
MCNCLJPYVZ	MCNCLJPYVZ	0	0	1	2	C	C	G	G	A	A	C	C
WFDIT1NSEK	WFDIT1NSEK	0	0	1	2	T	C	T	G	A	A	C	C
IKU37V40A3	IKU37V40A3	0	0	1	2	C	C	G	G	A	A	C	C
O4ICHK4XR3	O4ICHK4XR3	0	0	1	2	C	C	T	G	A	A	C	C
4IJF48VGAW	4IJF48VGAW	0	0	2	2	C	C	T	G	A	A	C	C
E41P3FUVTN	E41P3FUVTN	0	0	1	2	C	C	G	G	A	A	C	C
YUN1CFZ4FT	YUN1CFZ4FT	0	0	1	2	T	C	T	G	A	A	C	C
VAP4B72DQO	VAP4B72DQO	0	0	2	2	C	C	G	G	A	A	C	C
IIAHQJ8MMY	IIAHQJ8MMY	0	0	1	2	C	C	T	T	A	A	C	C
0PWIADFFLV	0PWIADFFLV	0	0	1	2	C	C	G	G	A	A	C	C
CCRVECXI8Y	CCRVECXI8Y	0	0	1	2	C	C	G	G	A	A	C	C
OY410TFMEA	OY410TFMEA	0	0	1	2	C	C	T	T	G	A	C	C
GQTTYWPKT8	GQTTYWPKT8	0	0	1	2	C	C	G	G	A	A	C	C
6HU5FZ4UMU	6HU5FZ4UMU	0	0	1	2	C	C	G	G	A	A	C	C
T0XU7WQ41J	T0XU7WQ41J	0	0	1	2	T	C	T	G	A	A	C	C
1XBRO8OT5M	1XBRO8OT5M	0	0	1	2	C	C	G	G	A	A	C	C
O3P0WXITHS	O3P0WXITHS	0	0	1	2	C	C	T	G	A	A	C	C
TIP7MA9O7D	TIP7MA9O7D	0	0	1	2	C	C	G	G	A	A	C	C
4AT7OLV61Z	4AT7OLV61Z	0	0	2	2	T	C	T	T	A	A	C	C
FQFVVNVYDC	FQFVVNVYDC	0	0	0	2	C	C	T	G	A	A	C	C
T304Z1GUUP	T304Z1GUUP	0	0	1	2	C	C	G	G	A	A	C	C
TXAHEVIH89	TXAHEVIH89	0	0	1	2	C	C	G	G	A	A	C	C
9KXBUQ5TGT	9KXBUQ5TGT	0	0	1	2	C	C	G	G	A	A	C	C
G8K9UHYZ0I	G8K9UHYZ0I	0	0	1	2	C	C	G	G	A	A	C	C
WUOIYIX61A	WUOIYIX61A	0	0	2	2	C	C	G	G	A	A	C	C
J8U23YWIRB	J8U23YWIRB	0	0	2	2	C	C	T	G	A	A	C	C
KD54BZLR95	KD54BZLR95	0	0	1	2	C	C	T	G	A	A	C	C
E3NLLNFL6W	E3NLLNFL6W	0	0	1	2	T	C	T	G	A	A	C	C
96BKD2ZRPJ	96BKD2ZRPJ	0	0	2	2	C	C	T	G	A	A	C	C
V3OQ1C9KS7	V3OQ1C9KS7	0	0	2	2	C	C	G	G	A	A	C	C
K2WR3QVNFO	K2WR3QVNFO	0	0	1	2	C	C	G	G	A	A	C	C
CV8LACL28U	CV8LACL28U	0	0	1	2	C	C	T	G	A	A	C	C
YAYNSKWM3Y	YAYNSKWM3Y	0	0	1	2	T	C	T	G	A	A	C	C
6Z92O8B7X2	6Z92O8B7X2	0	0	2	2	C	C	G	G	A	A	C	C
4DS42K7FE9	4DS42K7FE9	0	0	2	2	T	C	T	G	A	A	C	C
H1NDAHIHPH	H1NDAHIHPH	0	0	2	2	C	C	T	T	A	A	C	C
HD2PODIGYA	HD2PODIGYA	0	0	1	2	T	C	T	T	A	A	C	C
4RKQ2MO0C8	4RKQ2MO0C8	0	0	1	2	C	C	T	G	A	A	C	C
ZLXM9FJ43G	ZLXM9FJ43G	0	0	1	2	C	C	T	G	A	A	C	C
HQU3MZG6TF	HQU3MZG6TF	0	0	1	2	C	C	T	G	A	A	C	C
V529IS6H6U	V529IS6H6U	0	0	1	2	C	C	G	G	0	0	C	C
EDZIHJ45JR	EDZIHJ45JR	0	0	2	2	C	C	G	G	0	0	C	C
VQCC2HQUBC	VQCC2HQUBC	0	0	1	2	C	C	G	G	0	0	C	C
JSWW6UMF3X	JSWW6UMF3X	0	0	1	2	C	C	G	G	A	A	C	C
81XPM4VEHL	81XPM4VEHL	0	0	2	2	C	C	T	T	A	A	C	C
82XH7LZY1V	82XH7LZY1V	0	0	1	2	T	C	T	G	A	A	C	C
606OLQWX8N	606OLQWX8N	0	0	1	2	C	C	G	G	A	A	C	C
8HUXB41ZIA	8HUXB41ZIA	0	0	1	2	C	C	G	G	0	0	C	C
F8Q6HZTN6R	F8Q6HZTN6R	0	0	1	2	C	C	G	G	A	A	C	C
AGBU169LX8	AGBU169LX8	0	0	2	2	C	C	T	G	G	A	C	C
G3I578FVIA	G3I578FVIA	0	0	2	2	C	C	G	G	A	A	C	C
BYQHJ47Q88	BYQHJ47Q88	0	0	1	2	C	C	T	G	A	A	C	C
JARR68AU25	JARR68AU25	0	0	1	2	C	C	T	G	G	A	C	C
92PC7SY1EN	92PC7SY1EN	0	0	1	2	T	C	T	T	A	A	C	C
WX5ZN4S9WU	WX5ZN4S9WU	0	0	1	2	C	C	G	G	A	A	C	C
VXQ58K84FA	VXQ58K84FA	0	0	1	2	T	C	T	G	A	A	C	C
469JN7GCIZ	469JN7GCIZ	0	0	2	2	C	C	T	G	A	A	C	C
A9XJEK9QY6	A9XJEK9QY6	0	0	1	2	C	C	T	G	A	A	C	C
ZHXI27165R	ZHXI27165R	0	0	2	2	C	C	G	G	A	A	C	C
IGU0GWPTJE	IGU0GWPTJE	0	0	1	2	T	C	T	G	A	A	C	C
W65SSM0W4J	W65SSM0W4J	0	0	1	2	T	C	T	G	A	A	C	C
7RUJ8RVVGV	7RUJ8RVVGV	0	0	1	2	C	C	T	G	A	A	C	C
K4P3DWEMNO	K4P3DWEMNO	0	0	1	2	T	C	T	T	A	A	C	C
PHC9LKGVSE	PHC9LKGVSE	0	0	1	2	T	C	T	G	A	A	C	C
9YIEGJOH5O	9YIEGJOH5O	0	0	1	2	C	C	T	G	A	A	C	C
BMM7U12X9X	BMM7U12X9X	0	0	1	2	C	C	G	G	A	A	C	C
4NYVQAUQH5	4NYVQAUQH5	0	0	1	2	C	C	G	G	A	A	C	C
1EPM8S0KYY	1EPM8S0KYY	0	0	1	2	C	C	T	G	A	A	C	C
4Z2DD20C47	4Z2DD20C47	0	0	1	2	C	C	T	G	G	A	C	C
DT2X8VPQFB	DT2X8VPQFB	0	0	1	2	C	C	G	G	A	A	C	C
C0IT26JJ3F	C0IT26JJ3F	0	0	1	2	T	C	T	T	A	A	C	C
WOS0QG2J9M	WOS0QG2J9M	0	0	1	2	T	C	T	T	G	A	C	C
DGSI0MPVGD	DGSI0MPVGD	0	0	2	2	T	C	T	G	A	A	C	C
73BQS9QFBF	73BQS9QFBF	0	0	1	2	C	C	G	G	A	A	C	C
LW2AF3KLY3	LW2AF3KLY3	0	0	2	2	T	C	T	T	A	A	C	C
D16SKJEP8Q	D16SKJEP8Q	0	0	1	2	C	C	T	G	A	A	C	C
I23ZZSW2HE	I23ZZSW2HE	0	0	1	2	C	C	T	G	A	A	C	C
SL7A408XN3	SL7A408XN3	0	0	1	2	T	C	T	G	A	A	C	C
CYUI881ASC	CYUI881ASC	0	0	1	2	C	C	T	G	A	A	C	C
5ZRVA285AP	5ZRVA285AP	0	0	1	2	C	C	G	G	A	A	C	C
2MRAO0B9OF	2MRAO0B9OF	0	0	2	2	C	C	T	G	G	A	C	C
0MWHOJWXW0	0MWHOJWXW0	0	0	1	2	C	C	T	G	A	A	C	C
ZO69TITAUN	ZO69TITAUN	0	0	1	2	C	C	G	G	A	A	C	C
2BLGJLODNN	2BLGJLODNN	0	0	1	2	C	C	G	G	A	A	C	C
4HR8B0LA8H	4HR8B0LA8H	0	0	1	2	0	0	0	0	0	0	C	C
CAZ4JQOJWS	CAZ4JQOJWS	0	0	1	2	C	C	G	G	A	A	C	C
FGTD3IJLGH	FGTD3IJLGH	0	0	1	2	C	C	T	G	A	A	C	C
EA94PQ9Q0G	EA94PQ9Q0G	0	0	2	2	C	C	G	G	A	A	C	C
EWX94OBOBQ	EWX94OBOBQ	0	0	1	2	C	C	T	G	A	A	C	C
LREIEQG5BP	LREIEQG5BP	0	0	2	2	C	C	G	G	A	A	C	C
WJ5AMQ4KM4	WJ5AMQ4KM4	0	0	1	2	0	0	0	0	0	0	C	C
A20MCXR9ZV	A20MCXR9ZV	0	0	1	2	C	C	T	G	A	A	C	C
X802W0BOM7	X802W0BOM7	0	0	1	2	C	C	T	G	A	A	C	C
JBQT9Y2OV1	JBQT9Y2OV1	0	0	2	2	C	C	G	G	A	A	C	C
3B38QZ9FFU	3B38QZ9FFU	0	0	1	2	T	C	T	T	G	A	C	C
9M1WAGNYE4	9M1WAGNYE4	0	0	1	2	C	C	T	T	A	A	C	C
ELHLXCRN63	ELHLXCRN63	0	0	1	2	T	C	0	0	0	0	C	C
OOZ6MYY6WG	OOZ6MYY6WG	0	0	0	2	C	C	T	G	A	A	C	C
6GWZ49JBCM	6GWZ49JBCM	0	0	0	2	T	C	T	T	A	A	C	C
OBB8ZN0BQP	OBB8ZN0BQP	0	0	0	2	C	C	G	G	A	A	C	C
QRUIC84OIC	QRUIC84OIC	0	0	0	2	C	C	G	G	A	A	C	C
GDMB0ZCZ07	GDMB0ZCZ07	0	0	0	2	T	C	T	G	A	A	C	C
GDSCAVFX2Z	GDSCAVFX2Z	0	0	0	2	0	0	0	0	0	0	C	C
636FZ1FDGX	636FZ1FDGX	0	0	0	2	T	C	T	G	A	A	C	C
L2LPAJD4HO	L2LPAJD4HO	0	0	0	2	C	C	T	G	A	A	C	C
8SL2H6Z6ZR	8SL2H6Z6ZR	0	0	0	2	T	C	T	G	A	A	C	C
DEBOX6B9K8	DEBOX6B9K8	0	0	0	2	C	C	G	G	A	A	C	C
OUSERAC12M	OUSERAC12M	0	0	0	2	C	C	T	G	A	A	C	C
7DUQJURIBS	7DUQJURIBS	0	0	0	2	C	C	T	G	A	A	C	C
QBMOAQZ30I	QBMOAQZ30I	0	0	0	2	C	C	G	G	A	A	C	C
1IQO1V9SU8	1IQO1V9SU8	0	0	0	2	C	C	G	G	A	A	C	C
61K62VQSZC	61K62VQSZC	0	0	0	2	T	C	T	T	A	A	C	C
MNHPY2DS37	MNHPY2DS37	0	0	0	2	C	C	T	G	A	A	C	C
V2IZ573AIT	V2IZ573AIT	0	0	0	2	C	C	T	G	G	A	C	C
CPUNOPJAFP	CPUNOPJAFP	0	0	0	2	C	C	0	0	A	A	C	C
N3R4TCOGRM	N3R4TCOGRM	0	0	0	2	C	C	G	G	A	A	C	C
CFDVPA22MJ	CFDVPA22MJ	0	0	1	2	C	C	G	G	A	A	C	C
UFYLJALTPU	UFYLJALTPU	0	0	1	2	C	C	T	G	A	A	C	C
3UAI4MGNHR	3UAI4MGNHR	0	0	1	2	T	C	G	G	A	A	0	0
G0E2UXDL02	G0E2UXDL02	0	0	2	2	T	C	T	T	A	A	C	C
TVICV8CTMW	TVICV8CTMW	0	0	1	2	C	C	T	G	A	A	C	C
SGTRPB9VLV	SGTRPB9VLV	0	0	1	2	T	C	T	G	A	A	C	C
JT46X8WPFZ	JT46X8WPFZ	0	0	1	2	T	C	0	0	0	0	0	0
3GVGDA79OZ	3GVGDA79OZ	0	0	1	2	C	C	G	G	A	A	C	C
LG5UX6REWS	LG5UX6REWS	0	0	1	2	C	C	G	G	A	A	C	C
BC55W6WPCA	BC55W6WPCA	0	0	1	2	C	C	T	G	A	A	C	C
OJV2QIQFD6	OJV2QIQFD6	0	0	1	2	T	C	T	G	0	0	C	C
26OIF68Q5W	26OIF68Q5W	0	0	1	2	C	C	T	G	A	A	C	C
3WIQ210Z0T	3WIQ210Z0T	0	0	1	2	C	C	T	G	0	0	C	C
3KIFSJSFKL	3KIFSJSFKL	0	0	1	2	C	C	G	G	A	A	C	C
V88C62U0U2	V88C62U0U2	0	0	1	2	C	C	G	G	A	A	C	C
TP0EGUONNL	TP0EGUONNL	0	0	1	2	C	C	G	G	A	A	C	C
WTM58I89UL	WTM58I89UL	0	0	1	2	C	C	T	G	A	A	C	C
CPDQ9YMDB5	CPDQ9YMDB5	0	0	1	2	C	C	G	G	A	A	C	C
NNI0VTXGIG	NNI0VTXGIG	0	0	1	2	C	C	G	G	A	A	C	C
IOM3AAB11F	IOM3AAB11F	0	0	1	2	C	C	G	G	A	A	C	C
5733IS2X9F	5733IS2X9F	0	0	2	2	C	C	G	G	A	A	C	C
XX2TT5D79H	XX2TT5D79H	0	0	1	2	C	C	T	G	A	A	C	C
RPGBR2ILDU	RPGBR2ILDU	0	0	2	2	T	C	T	G	A	A	C	C
V0IWVTPI5T	V0IWVTPI5T	0	0	2	2	T	C	T	T	A	A	C	C
M9Z9PTAIG2	M9Z9PTAIG2	0	0	2	2	C	C	T	G	A	A	C	C
LEB32AWWLM	LEB32AWWLM	0	0	1	2	T	C	T	G	A	A	C	C
3EOQG5P4SM	3EOQG5P4SM	0	0	1	2	C	C	G	G	A	A	C	C
BUC8K88S9S	BUC8K88S9S	0	0	1	2	C	C	T	T	A	A	C	C
BP90JM6FPO	BP90JM6FPO	0	0	1	2	C	C	G	G	A	A	C	C
DHLWCNQJQP	DHLWCNQJQP	0	0	1	2	C	C	T	G	A	A	C	C
R7U697RE0X	R7U697RE0X	0	0	2	2	T	C	T	G	A	A	C	C
M92BC5KKBN	M92BC5KKBN	0	0	1	2	C	C	G	G	A	A	C	C
GQM54PF8N3	GQM54PF8N3	0	0	1	2	T	C	T	G	A	A	C	C
45CCP8Q2ZN	45CCP8Q2ZN	0	0	1	2	C	C	G	G	A	A	C	C
9J9HCLF4JL	9J9HCLF4JL	0	0	1	2	T	C	T	G	A	A	C	C
AP264L20SU	AP264L20SU	0	0	1	2	C	C	T	G	G	A	C	C
SYV6CT3X9M	SYV6CT3X9M	0	0	2	2	T	C	T	G	A	A	C	C
COOAIXQ0AX	COOAIXQ0AX	0	0	2	2	C	C	G	G	A	A	C	C
85F2FMV94V	85F2FMV94V	0	0	1	2	C	C	T	T	A	A	C	C
IKHLH79827	IKHLH79827	0	0	1	2	C	C	T	G	A	A	C	C
8255NC8Z3K	8255NC8Z3K	0	0	1	2	T	C	T	T	A	A	C	C
Z5PWZBNBGO	Z5PWZBNBGO	0	0	0	2	C	C	T	G	0	0	C	C
WFTNY6QLHQ	WFTNY6QLHQ	0	0	2	2	T	C	T	G	A	A	C	C
IDYX7I4LZY	IDYX7I4LZY	0	0	1	2	C	C	T	G	A	A	C	C
TAXO4BIH97	TAXO4BIH97	0	0	1	2	C	C	G	G	A	A	C	C
VQSJ38VCX1	VQSJ38VCX1	0	0	1	2	T	C	T	G	A	A	C	C
K05RZHABSY	K05RZHABSY	0	0	1	2	C	C	G	G	A	A	C	C
TNQ752TH15	TNQ752TH15	0	0	1	2	C	C	T	G	A	A	C	C
HIH37KXMQF	HIH37KXMQF	0	0	2	2	C	C	T	T	A	A	C	C
JZJMZALHKC	JZJMZALHKC	0	0	2	2	C	C	T	T	A	A	C	C
5MWM32SXM5	5MWM32SXM5	0	0	1	2	C	C	G	G	A	A	C	C
EHA8A5UKAW	EHA8A5UKAW	0	0	1	2	C	C	G	G	A	A	C	C
OSD2W3M4KP	OSD2W3M4KP	0	0	2	2	C	C	T	T	G	A	C	C
63QG43DDFM	63QG43DDFM	0	0	1	2	C	C	G	G	A	A	C	C
2MAYP8JEON	2MAYP8JEON	0	0	1	2	C	C	G	G	A	A	C	C
U43URBQVAF	U43URBQVAF	0	0	1	2	T	C	T	G	A	A	C	C
6KJBACHNQE	6KJBACHNQE	0	0	1	2	C	C	T	G	G	A	C	C
595BKX03EX	595BKX03EX	0	0	1	2	T	C	T	G	A	A	C	C
XP8TN3NTO5	XP8TN3NTO5	0	0	2	2	C	C	G	G	A	A	C	C
G8EH1P4K6J	G8EH1P4K6J	0	0	1	2	C	C	T	G	A	A	C	C
THYVVY82QR	THYVVY82QR	0	0	2	2	T	T	T	T	A	A	C	C
7LEDH23OPW	7LEDH23OPW	0	0	1	2	C	C	T	T	G	G	C	C
SZ67FOFIDC	SZ67FOFIDC	0	0	2	2	C	C	T	G	A	A	C	C
PSS44UE9GM	PSS44UE9GM	0	0	1	2	C	C	G	G	A	A	C	C
3ROB7DIQLB	3ROB7DIQLB	0	0	1	2	C	C	G	G	0	0	C	C
WOCNCOBBHR	WOCNCOBBHR	0	0	1	2	C	C	T	G	A	A	C	C
F4MRRG3SYP	F4MRRG3SYP	0	0	2	2	0	0	0	0	0	0	C	C
SARBN3Q0RO	SARBN3Q0RO	0	0	1	2	C	C	T	G	A	A	C	C
OFMCPKCJ09	OFMCPKCJ09	0	0	2	2	C	C	T	G	A	A	C	C
E1BCDTRNVA	E1BCDTRNVA	0	0	1	2	C	C	G	G	A	A	C	C
9GV9CZUUU0	9GV9CZUUU0	0	0	2	2	T	C	T	G	A	A	C	C
TQWS1PVSNI	TQWS1PVSNI	0	0	2	2	C	C	G	G	A	A	C	C
H6NU9RM3TI	H6NU9RM3TI	0	0	1	2	C	C	T	G	A	A	C	C
EDTBLTA76C	EDTBLTA76C	0	0	1	2	T	C	T	T	A	A	C	C
MN2QTGVF5C	MN2QTGVF5C	0	0	2	2	C	C	T	T	A	A	C	C
Z13CBR65SO	Z13CBR65SO	0	0	1	2	C	C	G	G	A	A	C	C
M46QP3RR1J	M46QP3RR1J	0	0	1	2	0	0	T	T	G	A	C	C
0U1APK4VPP	0U1APK4VPP	0	0	2	2	C	C	T	G	A	A	C	C
LSAQFIX08U	LSAQFIX08U	0	0	1	2	C	C	G	G	A	A	C	C
3R9KUR7Z5T	3R9KUR7Z5T	0	0	2	2	T	C	T	G	A	A	C	C
6G1M7TJWRR	6G1M7TJWRR	0	0	1	2	C	C	G	G	A	A	C	C
EGMDCFZSYZ	EGMDCFZSYZ	0	0	1	2	C	C	G	G	A	A	C	C
IKM1SS77Z0	IKM1SS77Z0	0	0	2	2	C	C	T	G	A	A	C	C
4MG23HWXY7	4MG23HWXY7	0	0	2	2	C	C	G	G	A	A	C	C
4TAU7A5RIE	4TAU7A5RIE	0	0	2	2	T	C	T	G	A	A	C	C
JVRT6GMM2P	JVRT6GMM2P	0	0	1	2	C	C	G	G	A	A	C	C
1TKUTFIXC4	1TKUTFIXC4	0	0	1	2	C	C	T	G	A	A	C	C
1DN4DQBQT9	1DN4DQBQT9	0	0	1	2	C	C	G	G	A	A	C	C
6I7LYXXUQL	6I7LYXXUQL	0	0	1	2	C	C	G	G	A	A	C	C
I35NEQMQIN	I35NEQMQIN	0	0	1	2	C	C	G	G	A	A	C	C
5HRK4VA31Z	5HRK4VA31Z	0	0	1	2	C	C	T	T	G	A	C	C
J6EZIOBIW6	J6EZIOBIW6	0	0	1	2	T	C	T	G	A	A	C	C
UG3AE4EUHZ	UG3AE4EUHZ	0	0	2	2	C	C	T	G	A	A	C	C
4AVD3QG9AF	4AVD3QG9AF	0	0	1	2	C	C	T	G	A	A	C	C
WAVPJ3UCYK	WAVPJ3UCYK	0	0	1	2	C	C	T	G	A	A	C	C
FFD1D6SNQA	FFD1D6SNQA	0	0	1	2	C	C	T	G	A	A	C	C
IM3LIMGG9W	IM3LIMGG9W	0	0	2	2	C	C	T	G	G	A	C	C
Y9PN2V3A4R	Y9PN2V3A4R	0	0	2	2	C	C	G	G	A	A	C	C
VZ59FTBY2O	VZ59FTBY2O	0	0	1	2	C	C	G	G	A	A	C	C
O33OC6NV15	O33OC6NV15	0	0	1	2	T	C	T	G	0	0	C	C
WH2HSQQVXO	WH2HSQQVXO	0	0	1	2	C	C	T	G	A	A	C	C
FCWQ7H889K	FCWQ7H889K	0	0	2	2	C	C	G	G	A	A	C	C
XBX36VDAND	XBX36VDAND	0	0	2	2	C	C	T	G	A	A	C	C
DX7U20Q9N7	DX7U20Q9N7	0	0	1	2	C	C	T	G	A	A	C	C
YZ3ANGWT1D	YZ3ANGWT1D	0	0	2	2	0	0	0	0	0	0	C	C
JKYSCR29BD	JKYSCR29BD	0	0	2	2	C	C	G	G	0	0	C	C
7VQOUELYFW	7VQOUELYFW	0	0	2	2	C	C	T	G	A	A	C	C
U3SV80HOHS	U3SV80HOHS	0	0	2	2	T	C	T	G	A	A	C	C
CDO1BJ8YGK	CDO1BJ8YGK	0	0	1	2	C	C	G	G	A	A	C	C
VIBYZQ7SZE	VIBYZQ7SZE	0	0	1	2	C	C	G	G	A	A	C	C
OGSN0SO2VI	OGSN0SO2VI	0	0	1	2	C	C	T	G	A	A	C	C
K2AFFZ00U9	K2AFFZ00U9	0	0	1	2	C	C	T	T	A	A	C	C
IHWTFH6YX3	IHWTFH6YX3	0	0	2	2	C	C	T	G	A	A	C	C
EJ1FVN7ATX	EJ1FVN7ATX	0	0	1	2	C	C	T	G	A	A	C	C
6WLNTB4QWY	6WLNTB4QWY	0	0	2	2	C	C	G	G	A	A	C	C
PGNFVRTLD5	PGNFVRTLD5	0	0	1	2	0	0	0	0	0	0	0	0
833GE83LPT	833GE83LPT	0	0	1	2	C	C	T	G	A	A	C	C
EW7JTFPJ4S	EW7JTFPJ4S	0	0	2	2	0	0	G	G	0	0	0	0
CLZDP501KL	CLZDP501KL	0	0	1	2	T	C	T	G	A	A	C	C
K3E9LBKFWP	K3E9LBKFWP	0	0	1	2	C	C	T	G	A	A	C	C
5ZHB3YHZFB	5ZHB3YHZFB	0	0	1	2	C	C	T	G	A	A	C	C
EVIANYN1BS	EVIANYN1BS	0	0	1	2	C	C	G	G	A	A	C	C
HMPUGQE3NU	HMPUGQE3NU	0	0	1	2	T	C	T	G	0	0	C	C
67O9DSZLHF	67O9DSZLHF	0	0	2	2	C	C	T	T	G	A	C	C
0K87IXY1P8	0K87IXY1P8	0	0	2	2	T	C	T	G	A	A	C	C
7EJ5MP1W5T	7EJ5MP1W5T	0	0	1	2	C	C	T	G	A	A	C	C
OMQEYBCJ21	OMQEYBCJ21	0	0	1	2	C	C	G	G	A	A	C	C
5IIB5YVYCS	5IIB5YVYCS	0	0	2	2	C	C	G	G	A	A	C	C
7A27L1AA14	7A27L1AA14	0	0	1	2	C	C	T	G	A	A	C	C
79R2LZVGUV	79R2LZVGUV	0	0	1	2	T	C	T	G	A	A	C	C
35O0NVW866	35O0NVW866	0	0	1	2	C	C	G	G	A	A	C	C
U2DLG3CRYG	U2DLG3CRYG	0	0	2	2	C	C	G	G	A	A	C	C
R0E8ENSC11	R0E8ENSC11	0	0	1	2	C	C	T	G	G	A	C	C
7UVAJ517NZ	7UVAJ517NZ	0	0	2	2	C	C	T	G	A	A	C	C
UZ1PGU76M0	UZ1PGU76M0	0	0	1	2	T	C	T	G	A	A	C	C
K7WWFAQL62	K7WWFAQL62	0	0	1	2	C	C	T	G	A	A	C	C
XXW3QIF9JQ	XXW3QIF9JQ	0	0	1	2	C	C	G	G	A	A	C	C
8BZI5EDM6Y	8BZI5EDM6Y	0	0	2	2	T	C	T	G	A	A	C	C
YGYJXQK0KO	YGYJXQK0KO	0	0	1	2	C	C	G	G	A	A	C	C
P9WO7J00JQ	P9WO7J00JQ	0	0	1	2	C	C	T	G	A	A	C	C
6HR3R53NT9	6HR3R53NT9	0	0	2	2	T	T	T	T	A	A	C	C
URGXL958QO	URGXL958QO	0	0	1	2	C	C	G	G	A	A	C	C
JOK6T0IMQ7	JOK6T0IMQ7	0	0	2	2	0	0	T	G	A	A	C	C
5268ZTH5K8	5268ZTH5K8	0	0	1	2	T	C	T	T	A	A	C	C
T7MS4PSODK	T7MS4PSODK	0	0	1	2	C	C	T	G	A	A	C	C
XLW2UUF067	XLW2UUF067	0	0	1	2	C	C	T	G	A	A	C	C
9BG0R0BICB	9BG0R0BICB	0	0	1	2	C	C	G	G	A	A	C	C
OSXZ065EN9	OSXZ065EN9	0	0	1	2	C	C	T	G	A	A	C	C
C49SM62LMF	C49SM62LMF	0	0	1	2	C	C	T	G	A	A	C	C
P3YNU8T5F6	P3YNU8T5F6	0	0	2	2	C	C	G	G	A	A	C	C
RY8XR5EUVP	RY8XR5EUVP	0	0	2	2	C	C	T	G	A	A	C	C
K7FWZE1NEZ	K7FWZE1NEZ	0	0	1	2	C	C	T	T	A	A	C	C
9XP9Y0FPB8	9XP9Y0FPB8	0	0	1	2	T	C	T	T	A	A	C	C
KDJ19J1RSE	KDJ19J1RSE	0	0	1	2	C	C	G	G	A	A	C	C
QU65C3F8PM	QU65C3F8PM	0	0	1	2	C	C	G	G	A	A	C	C
KGRB4GZ81U	KGRB4GZ81U	0	0	1	2	C	C	G	G	A	A	C	C
Y8IZQ71G8L	Y8IZQ71G8L	0	0	2	2	T	C	T	G	A	A	C	C
7KTW0F6YU8	7KTW0F6YU8	0	0	2	2	T	C	T	T	A	A	C	C
1UB7ML5S6L	1UB7ML5S6L	0	0	1	2	C	C	G	G	A	A	C	C
B65K0BUHPC	B65K0BUHPC	0	0	2	2	C	C	T	G	A	A	C	C
IAV1EWRQ67	IAV1EWRQ67	0	0	1	2	C	C	G	G	A	A	C	C
12UQX9BDOP	12UQX9BDOP	0	0	1	2	T	T	T	T	A	A	C	C
2GGUAL8I8I	2GGUAL8I8I	0	0	1	2	C	C	T	G	A	A	C	C
51ET2K0R2B	51ET2K0R2B	0	0	2	2	T	C	T	T	A	A	C	C
5N1MZB29AO	5N1MZB29AO	0	0	1	2	C	C	T	T	G	A	C	C
3MEOUUPUDZ	3MEOUUPUDZ	0	0	2	2	C	C	G	G	A	A	C	C
OKJ3M42IRN	OKJ3M42IRN	0	0	2	2	C	C	G	G	A	A	C	C
RDC5JKN4KQ	RDC5JKN4KQ	0	0	1	2	0	0	T	G	A	A	C	C
JDP9BDLRIL	JDP9BDLRIL	0	0	2	2	C	C	G	G	A	A	C	C
CF051UW5GU	CF051UW5GU	0	0	1	2	T	C	T	T	A	A	C	C
VU0B40DSWU	VU0B40DSWU	0	0	2	2	C	C	G	G	A	A	C	C
U2UZUL8ISD	U2UZUL8ISD	0	0	2	2	C	C	G	G	A	A	C	C
9DWS6ACDOT	9DWS6ACDOT	0	0	1	2	T	T	T	T	A	A	C	C
GCNIPX5NO2	GCNIPX5NO2	0	0	2	2	T	C	T	G	A	A	C	C
V53TVU3B5H	V53TVU3B5H	0	0	2	2	C	C	T	G	G	A	C	C
PVPOBP2IDA	PVPOBP2IDA	0	0	1	2	C	C	T	G	A	A	C	C
QGYEK2OJ5O	QGYEK2OJ5O	0	0	2	2	C	C	T	G	A	A	C	C
9H070W26H4	9H070W26H4	0	0	1	2	C	C	G	G	A	A	C	C
KYORWUX33E	KYORWUX33E	0	0	1	2	C	C	T	T	A	A	C	C
KG6BCVVPB4	KG6BCVVPB4	0	0	1	2	C	C	G	G	A	A	C	C
H8F486IZ00	H8F486IZ00	0	0	2	2	T	C	T	G	A	A	C	C
TFYGZHVQ9X	TFYGZHVQ9X	0	0	2	2	T	T	T	T	A	A	C	C
AWJ8WF1TD8	AWJ8WF1TD8	0	0	1	2	T	C	T	G	A	A	C	C
Y6ZR6FZPRS	Y6ZR6FZPRS	0	0	1	2	C	C	G	G	A	A	C	C
V3TYTDISHW	V3TYTDISHW	0	0	1	2	C	C	G	G	A	A	C	C
MH57EXIJWZ	MH57EXIJWZ	0	0	2	2	C	C	G	G	A	A	C	C
G3NYT2WXB1	G3NYT2WXB1	0	0	1	2	C	C	G	G	A	A	C	C
FP8ZMM4J3K	FP8ZMM4J3K	0	0	1	2	C	C	G	G	A	A	C	C
NIMNAG7OTG	NIMNAG7OTG	0	0	1	2	C	C	T	T	A	A	C	C
7CKTN1LSAO	7CKTN1LSAO	0	0	1	2	T	C	T	G	A	A	C	C
QK162SUEJ8	QK162SUEJ8	0	0	2	2	C	C	G	G	A	A	C	C
YQ4L1GET6F	YQ4L1GET6F	0	0	1	2	T	C	T	G	A	A	C	C
PDPDURFJC4	PDPDURFJC4	0	0	1	2	T	C	T	G	A	A	C	C
TX1MME095G	TX1MME095G	0	0	1	2	C	C	G	G	A	A	C	C
2XQGDBM4GI	2XQGDBM4GI	0	0	1	2	T	C	T	G	A	A	C	C
4KNN479ZBI	4KNN479ZBI	0	0	1	2	T	C	T	T	A	A	C	C
02GK8UNVSC	02GK8UNVSC	0	0	1	2	C	C	T	G	A	A	C	C
DE9FKAYAA2	DE9FKAYAA2	0	0	2	2	C	C	G	G	A	A	C	C
YCNIHPQTPI	YCNIHPQTPI	0	0	1	2	C	C	G	G	A	A	C	C
O1HP0T1WVA	O1HP0T1WVA	0	0	1	2	C	C	G	G	A	A	C	C
YE2HWKPZA4	YE2HWKPZA4	0	0	2	2	C	C	G	G	A	A	C	C
8DEZCWY3DV	8DEZCWY3DV	0	0	1	2	T	C	T	G	A	A	C	C
TVOMD8IMQG	TVOMD8IMQG	0	0	2	2	C	C	G	G	A	A	C	C
S5TLT8HDDU	S5TLT8HDDU	0	0	2	2	C	C	T	T	G	A	C	C
RU990QWXIX	RU990QWXIX	0	0	1	2	T	C	T	T	G	A	C	C
JSQ0O0GZDI	JSQ0O0GZDI	0	0	1	2	C	C	G	G	A	A	C	C
J0XTS0NWW0	J0XTS0NWW0	0	0	2	2	C	C	T	G	A	A	C	C
0V5QC8H8E4	0V5QC8H8E4	0	0	1	2	T	C	T	G	A	A	C	C
PD33C64JE2	PD33C64JE2	0	0	1	2	C	C	T	T	G	A	C	C
NU7IM7I5GA	NU7IM7I5GA	0	0	2	2	C	C	G	G	A	A	C	C
1WSRFU803I	1WSRFU803I	0	0	2	2	C	C	T	T	A	A	C	C
860HPESL2U	860HPESL2U	0	0	1	2	C	C	G	G	A	A	C	C
I2VPCWT3VV	I2VPCWT3VV	0	0	2	2	C	C	G	G	A	A	C	C
GJLRG7Y67Z	GJLRG7Y67Z	0	0	2	2	T	T	0	0	A	A	C	C
PZ5MB96MBU	PZ5MB96MBU	0	0	2	2	T	C	T	G	A	A	C	C
C2TG58VT7U	C2TG58VT7U	0	0	1	2	C	C	T	G	A	A	C	C
MUN5PQLA2A	MUN5PQLA2A	0	0	2	2	T	C	T	G	A	A	C	C
0YEVD5LTHH	0YEVD5LTHH	0	0	1	2	C	C	T	T	A	A	C	C
A46IW0UG4S	A46IW0UG4S	0	0	1	2	C	C	G	G	A	A	T	C
GTPHC1WM6A	GTPHC1WM6A	0	0	1	2	C	C	T	T	A	A	T	C
XMXXPKFRAV	XMXXPKFRAV	0	0	0	2	C	C	T	G	A	A	C	C
INP7IN8SEN	INP7IN8SEN	0	0	0	2	T	C	T	G	A	A	C	C
9RQCKALSW0	9RQCKALSW0	0	0	0	2	C	C	T	G	A	A	C	C
BCUG2CN712	BCUG2CN712	0	0	2	2	C	C	G	G	A	A	C	C
6GRYS5RNCD	6GRYS5RNCD	0	0	1	2	T	C	T	T	A	A	C	C
R427D5UQS6	R427D5UQS6	0	0	1	2	C	C	T	T	A	A	C	C
KJOPUAKFAH	KJOPUAKFAH	0	0	1	2	C	C	G	G	A	A	C	C
7TNUJ754EE	7TNUJ754EE	0	0	2	2	T	T	T	T	A	A	C	C
AG2OADVM3M	AG2OADVM3M	0	0	2	2	C	C	T	T	A	A	C	C
4BV6SRS09X	4BV6SRS09X	0	0	1	2	C	C	T	G	A	A	C	C
2LNUGJ9DYC	2LNUGJ9DYC	0	0	2	2	T	C	T	T	A	A	C	C
TSXTVEG7U6	TSXTVEG7U6	0	0	1	2	C	C	G	G	A	A	C	C
0T8OXH1NKK	0T8OXH1NKK	0	0	1	2	C	C	T	G	A	A	C	C
61U60C2T3Y	61U60C2T3Y	0	0	1	2	C	C	T	G	A	A	C	C
LN1LVNK3QK	LN1LVNK3QK	0	0	1	2	C	C	T	G	A	A	C	C
HPPNSJZ1WQ	HPPNSJZ1WQ	0	0	1	2	C	C	G	G	A	A	C	C
ZAGIHQ8FC7	ZAGIHQ8FC7	0	0	1	2	C	C	T	G	A	A	C	C
XYL3RSV3FX	XYL3RSV3FX	0	0	1	2	C	C	G	G	A	A	C	C
VS19DH13QP	VS19DH13QP	0	0	1	2	C	C	T	T	A	A	C	C
DIPO84AWIX	DIPO84AWIX	0	0	2	2	C	C	G	G	A	A	C	C
XBG4UTB7UE	XBG4UTB7UE	0	0	1	2	T	C	T	G	A	A	C	C
R6SSIDY6E9	R6SSIDY6E9	0	0	1	2	C	C	G	G	A	A	C	C
84UIW1NCX3	84UIW1NCX3	0	0	1	2	C	C	G	G	A	A	C	C
RNSSNJ3GTP	RNSSNJ3GTP	0	0	1	2	0	0	0	0	0	0	C	C
S4WQEIO0BH	S4WQEIO0BH	0	0	1	2	T	C	T	G	A	A	0	0
8ZE5FNSC8D	8ZE5FNSC8D	0	0	2	2	C	C	G	G	A	A	C	C
63BUQOLRRJ	63BUQOLRRJ	0	0	1	2	C	C	G	G	A	A	C	C
5TRXZP2R61	5TRXZP2R61	0	0	1	2	C	C	G	G	A	A	C	C
GKEE3AAF46	GKEE3AAF46	0	0	1	2	C	C	G	G	A	A	C	C
6496I2UQ71	6496I2UQ71	0	0	1	2	T	C	T	T	A	A	C	C
2CJQ6IQ78J	2CJQ6IQ78J	0	0	1	2	C	C	T	G	0	0	C	C
T86A0BJ9OL	T86A0BJ9OL	0	0	1	2	C	C	G	G	A	A	C	C
FQRWZU4BWA	FQRWZU4BWA	0	0	2	2	C	C	T	G	A	A	C	C
TAEZMU046S	TAEZMU046S	0	0	1	2	T	C	T	G	A	A	C	C
RMBXLM0OLK	RMBXLM0OLK	0	0	2	2	T	C	T	G	A	A	C	C
ZW5X9Y9BXD	ZW5X9Y9BXD	0	0	1	2	C	C	G	G	A	A	C	C
Y2F24TYI56	Y2F24TYI56	0	0	1	2	C	C	T	G	G	A	C	C
1ADSV7FZ18	1ADSV7FZ18	0	0	1	2	T	C	T	G	A	A	C	C
FXF4TQGGRM	FXF4TQGGRM	0	0	1	2	C	C	T	T	G	A	C	C
2QLAL8K3JQ	2QLAL8K3JQ	0	0	1	2	C	C	G	G	A	A	C	C
3FFAY68J0K	3FFAY68J0K	0	0	1	2	C	C	G	G	A	A	C	C
2BO7O3O9UQ	2BO7O3O9UQ	0	0	1	2	T	C	T	T	A	A	C	C
QEIMK2JR7W	QEIMK2JR7W	0	0	1	2	T	C	T	G	A	A	C	C
FLB9TUQBU8	FLB9TUQBU8	0	0	1	2	C	C	T	G	A	A	C	C
YJAU8OA4OF	YJAU8OA4OF	0	0	2	2	T	C	T	G	A	A	C	C
IRZBDDY1H4	IRZBDDY1H4	0	0	1	2	C	C	T	T	G	A	C	C
IE9S9PM6GF	IE9S9PM6GF	0	0	1	2	C	C	T	T	A	A	C	C
D8SFP7O32G	D8SFP7O32G	0	0	1	2	C	C	G	G	A	A	C	C
UBJS1357T3	UBJS1357T3	0	0	1	2	C	C	G	G	A	A	C	C
3WPE66ZC4A	3WPE66ZC4A	0	0	2	2	C	C	G	G	A	A	C	C
E41IU82KZ4	E41IU82KZ4	0	0	1	2	T	C	T	G	A	A	C	C
X50UAEKF37	X50UAEKF37	0	0	1	2	T	C	T	G	A	A	C	C
FFKU10KYBU	FFKU10KYBU	0	0	2	2	T	C	T	G	A	A	C	C
IKIJP7LNN2	IKIJP7LNN2	0	0	1	2	C	C	T	G	A	A	C	C
6B5RYGYMT5	6B5RYGYMT5	0	0	2	2	T	C	T	G	A	A	C	C
EOPSMAB0Z6	EOPSMAB0Z6	0	0	2	2	T	C	T	T	A	A	C	C
RSUI5ZO11C	RSUI5ZO11C	0	0	1	2	C	C	G	G	A	A	C	C
4F3QWPNX9L	4F3QWPNX9L	0	0	1	2	T	C	T	G	A	A	C	C
CMDXKYZ2PV	CMDXKYZ2PV	0	0	1	2	C	C	G	G	A	A	C	C
3XRYTF5Q2M	3XRYTF5Q2M	0	0	2	2	C	C	T	G	A	A	C	C
9WD73ZXAD9	9WD73ZXAD9	0	0	1	2	C	C	G	G	A	A	C	C
82Y3I2BF0G	82Y3I2BF0G	0	0	1	2	T	C	T	G	A	A	C	C
STWI2KF0BN	STWI2KF0BN	0	0	2	2	C	C	G	G	A	A	C	C
2ZK5CS1TYF	2ZK5CS1TYF	0	0	1	2	C	C	G	G	A	A	C	C
KR5KLHOHXC	KR5KLHOHXC	0	0	1	2	C	C	T	G	0	0	C	C
P08DPM0FO3	P08DPM0FO3	0	0	1	2	C	C	G	G	A	A	C	C
FOQ2E2120C	FOQ2E2120C	0	0	2	2	T	C	T	T	A	A	C	C
16NZRKS13B	16NZRKS13B	0	0	1	2	C	C	T	T	A	A	C	C
ELUB5XJH7Y	ELUB5XJH7Y	0	0	1	2	C	C	T	G	G	A	C	C
ZBNBR9X2BC	ZBNBR9X2BC	0	0	2	2	C	C	G	G	A	A	C	C
DOGPP4CYUG	DOGPP4CYUG	0	0	2	2	C	C	T	T	G	A	C	C
FH57LGG1AR	FH57LGG1AR	0	0	1	2	C	C	T	G	A	A	C	C
3WJQ81J5HQ	3WJQ81J5HQ	0	0	2	2	T	C	T	G	A	A	C	C
XIN5XAY2BT	XIN5XAY2BT	0	0	1	2	C	C	G	G	A	A	C	C
LWLX6Z5KZD	LWLX6Z5KZD	0	0	1	2	C	C	G	G	A	A	C	C
CNMZOMTEA7	CNMZOMTEA7	0	0	1	2	C	C	T	G	A	A	C	C
N6G7R43K32	N6G7R43K32	0	0	1	2	C	C	G	G	A	A	C	C
IH18W6H7TZ	IH18W6H7TZ	0	0	1	2	C	C	G	G	A	A	C	C
6OUPDHY13C	6OUPDHY13C	0	0	1	2	C	C	G	G	A	A	C	C
SJ2O51U69Z	SJ2O51U69Z	0	0	1	2	C	C	G	G	A	A	C	C
N06MDMO5CP	N06MDMO5CP	0	0	1	2	C	C	G	G	A	A	C	C
9R29ES8K9N	9R29ES8K9N	0	0	1	2	C	C	T	G	A	A	C	C
U9SQ4W5BM5	U9SQ4W5BM5	0	0	1	2	T	C	T	G	A	A	C	C
RKZ3HYX0CH	RKZ3HYX0CH	0	0	2	2	C	C	T	G	G	A	C	C
H67FHJNPRF	H67FHJNPRF	0	0	1	2	C	C	T	G	G	A	C	C
UBFYZX7MBB	UBFYZX7MBB	0	0	1	2	C	C	G	G	0	0	C	C
F8BH9JTUPZ	F8BH9JTUPZ	0	0	1	2	C	C	T	T	A	A	C	C
YYGI26F446	YYGI26F446	0	0	1	2	C	C	G	G	A	A	C	C
6FZVTK3KTV	6FZVTK3KTV	0	0	1	2	C	C	G	G	A	A	C	C
D9M1WBEAJH	D9M1WBEAJH	0	0	2	2	C	C	T	G	A	A	C	C
JJ7ETP9M6W	JJ7ETP9M6W	0	0	1	2	C	C	T	G	G	A	C	C
U8XUZSVG7N	U8XUZSVG7N	0	0	2	2	C	C	T	G	G	A	C	C
CIU0PZW4LY	CIU0PZW4LY	0	0	1	2	C	C	T	G	A	A	C	C
LX1CYQFKEJ	LX1CYQFKEJ	0	0	1	2	C	C	T	G	G	A	C	C
7PH2UUKW3Q	7PH2UUKW3Q	0	0	1	2	C	C	T	G	A	A	C	C
3RLBA3TCQX	3RLBA3TCQX	0	0	2	2	T	C	T	G	A	A	C	C
0SMW3UYKKZ	0SMW3UYKKZ	0	0	2	2	C	C	T	G	A	A	C	C
4GOX4IYSO3	4GOX4IYSO3	0	0	1	2	C	C	T	T	A	A	C	C
Y5685N8TYL	Y5685N8TYL	0	0	1	2	C	C	G	G	A	A	C	C
I93PSC6TEV	I93PSC6TEV	0	0	1	2	C	C	T	G	A	A	C	C
B7R67RGHYX	B7R67RGHYX	0	0	1	2	C	C	T	G	A	A	C	C
O2FF7IADEJ	O2FF7IADEJ	0	0	1	2	C	C	G	G	A	A	C	C
MM9XZJ6L6Q	MM9XZJ6L6Q	0	0	2	2	T	C	T	G	A	A	C	C
O6LLU2WJTK	O6LLU2WJTK	0	0	2	2	C	C	T	G	A	A	C	C
5ITZ2XHCUE	5ITZ2XHCUE	0	0	1	2	C	C	G	G	A	A	C	C
RV64G0K9XI	RV64G0K9XI	0	0	1	2	C	C	G	G	A	A	C	C
ZNOUH88EJA	ZNOUH88EJA	0	0	2	2	T	C	T	G	A	A	C	C
J870ECKR69	J870ECKR69	0	0	2	2	C	C	G	G	A	A	C	C
LRPEGXW5GC	LRPEGXW5GC	0	0	1	2	C	C	T	G	A	A	C	C
Y8W1GZ833C	Y8W1GZ833C	0	0	1	2	C	C	T	G	A	A	C	C
IU3961ZILC	IU3961ZILC	0	0	2	2	C	C	T	G	A	A	C	C
UZNY83BFOO	UZNY83BFOO	0	0	2	2	C	C	G	G	A	A	C	C
Z88SDUJBO6	Z88SDUJBO6	0	0	1	2	C	C	G	G	A	A	C	C
O3EVP3QA7L	O3EVP3QA7L	0	0	1	2	0	0	0	0	0	0	C	C
4B5W9W5ABX	4B5W9W5ABX	0	0	1	2	C	C	G	G	A	A	C	C
WBVZ39QMHP	WBVZ39QMHP	0	0	2	2	C	C	G	G	A	A	C	C
56ROIKKR90	56ROIKKR90	0	0	2	2	C	C	G	G	A	A	C	C
Y49VVSME89	Y49VVSME89	0	0	1	2	C	C	G	G	A	A	C	C
F8CXRRHYH0	F8CXRRHYH0	0	0	1	2	T	C	T	T	G	A	C	C
3PU03O8CLD	3PU03O8CLD	0	0	2	2	C	C	G	G	A	A	C	C
ASXTGLYBAX	ASXTGLYBAX	0	0	2	2	T	C	T	T	A	A	C	C
IJS2QETSO4	IJS2QETSO4	0	0	2	2	C	C	G	G	A	A	C	C
65UOOS7XYX	65UOOS7XYX	0	0	1	2	T	C	T	G	A	A	C	C
X0XOIBXIYU	X0XOIBXIYU	0	0	1	2	C	C	T	G	A	A	C	C
F4GUEL2QY2	F4GUEL2QY2	0	0	2	2	C	C	T	G	A	A	C	C
YM6I2XQ0F0	YM6I2XQ0F0	0	0	1	2	T	C	T	T	A	A	C	C
5RRRCK5X1R	5RRRCK5X1R	0	0	2	2	T	C	T	T	A	A	C	C
M8ODAE52PH	M8ODAE52PH	0	0	1	2	C	C	T	G	A	A	C	C
3DC5WK9L2V	3DC5WK9L2V	0	0	2	2	C	C	T	G	A	A	C	C
EOXL1RO56D	EOXL1RO56D	0	0	1	2	C	C	T	G	A	A	C	C
EJJJUB9ELC	EJJJUB9ELC	0	0	2	2	T	C	T	G	A	A	C	C
754BSASW8B	754BSASW8B	0	0	1	2	C	C	T	G	A	A	C	C
2WH2LHF4K0	2WH2LHF4K0	0	0	1	2	C	C	T	G	G	A	C	C
TK0K869KZF	TK0K869KZF	0	0	1	2	C	C	T	G	A	A	C	C
XK3YXJ4E4C	XK3YXJ4E4C	0	0	1	2	C	C	T	G	A	A	C	C
APBRPSUY8P	APBRPSUY8P	0	0	1	2	C	C	T	G	G	A	C	C
93QCJPCO1V	93QCJPCO1V	0	0	1	2	T	C	T	G	A	A	C	C
O50YEN2TG6	O50YEN2TG6	0	0	2	2	T	C	T	G	A	A	C	C
4D8US9Y81M	4D8US9Y81M	0	0	1	2	C	C	T	G	A	A	C	C
DZIN0AYGXW	DZIN0AYGXW	0	0	1	2	C	C	G	G	A	A	C	C
TVL5H85OIL	TVL5H85OIL	0	0	1	2	T	C	T	T	A	A	C	C
LY8HL6XOE2	LY8HL6XOE2	0	0	1	2	C	C	T	G	G	A	C	C
WRORUDFEUD	WRORUDFEUD	0	0	2	2	C	C	T	G	A	A	C	C
6ZHDDQOPGE	6ZHDDQOPGE	0	0	1	2	C	C	T	G	A	A	C	C
19LSLVFOM5	19LSLVFOM5	0	0	2	2	C	C	G	G	A	A	C	C
3ECNZVMZ5Z	3ECNZVMZ5Z	0	0	2	2	C	C	G	G	A	A	C	C
W76RERE30T	W76RERE30T	0	0	1	2	C	C	G	G	A	A	C	C
OMQTEALALK	OMQTEALALK	0	0	1	2	T	C	T	G	A	A	C	C
8IZ8VRDRM6	8IZ8VRDRM6	0	0	1	2	C	C	T	G	A	A	C	C
TAZ8VPQH5B	TAZ8VPQH5B	0	0	2	2	C	C	T	G	A	A	C	C
02B53FXAQ0	02B53FXAQ0	0	0	1	2	C	C	T	G	A	A	C	C
AUT161ZGO4	AUT161ZGO4	0	0	1	2	C	C	T	T	A	A	C	C
CQ6GMCDK09	CQ6GMCDK09	0	0	1	2	C	C	G	G	A	A	C	C
TVQSOQA7S3	TVQSOQA7S3	0	0	1	2	C	C	T	G	A	A	C	C
KUBSTTE85V	KUBSTTE85V	0	0	1	2	T	C	T	T	A	A	C	C
VCQBQ5Q0CJ	VCQBQ5Q0CJ	0	0	1	2	C	C	T	T	A	A	C	C
WJIUW3I0VZ	WJIUW3I0VZ	0	0	1	2	C	C	G	G	A	A	C	C
OLXLO6DWNH	OLXLO6DWNH	0	0	2	2	C	C	G	G	A	A	C	C
R9M0Q8BF6B	R9M0Q8BF6B	0	0	1	2	T	T	T	T	A	A	C	C
LQEPVNDUBV	LQEPVNDUBV	0	0	1	2	C	C	T	T	A	A	C	C
VEI52CI922	VEI52CI922	0	0	2	2	T	C	T	G	A	A	C	C
ISVBU59SGH	ISVBU59SGH	0	0	2	2	C	C	T	T	A	A	C	C
5M2SYCIMII	5M2SYCIMII	0	0	1	2	C	C	T	G	0	0	C	C
ORAN18E5RN	ORAN18E5RN	0	0	2	2	C	C	T	T	A	A	C	C
4K4NM7HR1Z	4K4NM7HR1Z	0	0	1	2	C	C	G	G	A	A	C	C
SJPJOE8MIV	SJPJOE8MIV	0	0	1	2	C	C	G	G	A	A	C	C
P55BQY4LZU	P55BQY4LZU	0	0	2	2	C	C	T	G	A	A	C	C
Z2761XKCBZ	Z2761XKCBZ	0	0	1	2	C	C	G	G	A	A	C	C
NH7JZESVL9	NH7JZESVL9	0	0	2	2	C	C	G	G	A	A	C	C
Y5SMD8THVQ	Y5SMD8THVQ	0	0	1	2	C	C	T	G	A	A	C	C
FUYRGHVSU0	FUYRGHVSU0	0	0	2	2	T	C	T	G	A	A	C	C
PCPTYYHWG1	PCPTYYHWG1	0	0	2	2	C	C	G	G	A	A	C	C
F0G2OCJ7FV	F0G2OCJ7FV	0	0	2	2	C	C	T	G	0	0	C	C
6C0E9SFCK8	6C0E9SFCK8	0	0	2	2	C	C	T	G	0	0	C	C
VTNR5BTOBO	VTNR5BTOBO	0	0	2	2	C	C	T	G	G	A	C	C
CT4IO4YQ52	CT4IO4YQ52	0	0	2	2	T	C	T	T	G	A	C	C
UJXBTN0A0J	UJXBTN0A0J	0	0	1	2	C	C	T	G	A	A	C	C
MSBRRYKVPS	MSBRRYKVPS	0	0	1	2	C	C	T	G	A	A	C	C
6HD9SR26I2	6HD9SR26I2	0	0	2	2	C	C	G	G	A	A	C	C
BBUA1UZ6C7	BBUA1UZ6C7	0	0	2	2	C	C	T	T	A	A	C	C
CWVWFCF5SJ	CWVWFCF5SJ	0	0	1	2	T	C	T	T	A	A	C	C
RBIOYBRU9R	RBIOYBRU9R	0	0	1	2	C	C	G	G	A	A	C	C
ASXKDSWNJL	ASXKDSWNJL	0	0	2	2	T	C	T	G	0	0	C	C
R9S7ABC5X9	R9S7ABC5X9	0	0	1	2	T	C	T	G	A	A	C	C
D3V6CC7WUD	D3V6CC7WUD	0	0	1	2	C	C	G	G	A	A	C	C
TU4OSCHGPY	TU4OSCHGPY	0	0	2	2	T	C	T	G	A	A	C	C
W3VDPREAAL	W3VDPREAAL	0	0	2	2	C	C	T	G	A	A	C	C
RQF7DUBHJU	RQF7DUBHJU	0	0	1	2	C	C	G	G	A	A	C	C
68SCC5HZR2	68SCC5HZR2	0	0	1	2	C	C	T	G	A	A	C	C
5XWJK7GWEM	5XWJK7GWEM	0	0	1	2	C	C	G	G	A	A	C	C
DX1HDVCCAW	DX1HDVCCAW	0	0	2	2	T	C	T	T	0	0	C	C
76ZVJ7VCZY	76ZVJ7VCZY	0	0	1	2	C	C	T	G	A	A	C	C
YY09RDJ66T	YY09RDJ66T	0	0	1	2	C	C	T	G	0	0	C	C
7PCPSKZ28W	7PCPSKZ28W	0	0	1	2	C	C	G	G	A	A	C	C
CDE222441O	CDE222441O	0	0	1	2	T	C	T	G	A	A	C	C
DY3MA7JYHN	DY3MA7JYHN	0	0	2	2	C	C	T	G	A	A	C	C
SO8B5EP2C0	SO8B5EP2C0	0	0	1	2	C	C	T	G	A	A	C	C
VZ399BT2BT	VZ399BT2BT	0	0	2	2	C	C	G	G	A	A	C	C
I0ZMT9YICR	I0ZMT9YICR	0	0	2	2	C	C	G	G	A	A	C	C
KOPSWC48GM	KOPSWC48GM	0	0	2	2	C	C	T	G	G	A	C	C
5IXYOG8IBF	5IXYOG8IBF	0	0	2	2	C	C	T	T	A	A	C	C
37E5W4DLE2	37E5W4DLE2	0	0	2	2	C	C	G	G	A	A	C	C
42GRP4UH6I	42GRP4UH6I	0	0	1	2	T	C	T	G	A	A	C	C
P8UUN0UWJF	P8UUN0UWJF	0	0	1	2	T	C	T	G	0	0	C	C
RZIRA4Q7IF	RZIRA4Q7IF	0	0	1	2	0	0	0	0	0	0	C	C
H9ALP5S52K	H9ALP5S52K	0	0	1	2	C	C	G	G	A	A	C	C
P1JP7Y3ZTD	P1JP7Y3ZTD	0	0	2	2	0	0	0	0	0	0	C	C
4G4OBZCSL5	4G4OBZCSL5	0	0	1	2	C	C	T	G	A	A	C	C
9W7BUARE0H	9W7BUARE0H	0	0	1	2	C	C	G	G	A	A	C	C
P39WL8MSQB	P39WL8MSQB	0	0	1	2	C	C	G	G	A	A	C	C
8OAAZJV3I6	8OAAZJV3I6	0	0	2	2	T	C	T	T	A	A	C	C
V6N28XEF84	V6N28XEF84	0	0	1	2	T	C	T	G	A	A	C	C
9FPC2MTPZC	9FPC2MTPZC	0	0	1	2	C	C	G	G	A	A	C	C
GOTE67LAUN	GOTE67LAUN	0	0	1	2	C	C	T	G	A	A	C	C
O5MW0DN7KR	O5MW0DN7KR	0	0	2	2	C	C	T	G	G	A	C	C
SB002LEDLD	SB002LEDLD	0	0	1	2	C	C	T	G	A	A	C	C
9SZ2AXTYEH	9SZ2AXTYEH	0	0	1	2	C	C	G	G	A	A	C	C
5L4T2YKKTX	5L4T2YKKTX	0	0	1	2	C	C	G	G	A	A	C	C
DQCQ6T31KP	DQCQ6T31KP	0	0	1	2	C	C	T	G	A	A	C	C
PUDZIIQU0B	PUDZIIQU0B	0	0	2	2	0	0	0	0	0	0	C	C
DYJ1J7PXH5	DYJ1J7PXH5	0	0	2	2	C	C	T	G	A	A	C	C
KR08YNTNAS	KR08YNTNAS	0	0	1	2	C	C	G	G	A	A	C	C
YGQP8F2ZGY	YGQP8F2ZGY	0	0	1	2	C	C	G	G	A	A	C	C
S04RSLPVDC	S04RSLPVDC	0	0	1	2	C	C	T	G	A	A	C	C
2M65KXS8XR	2M65KXS8XR	0	0	1	2	T	C	T	G	A	A	C	C
WGNW0DSJ0C	WGNW0DSJ0C	0	0	1	2	C	C	G	G	A	A	C	C
7HRFOT8KRN	7HRFOT8KRN	0	0	2	2	C	C	T	G	A	A	C	C
61O7V75BZN	61O7V75BZN	0	0	2	2	C	C	G	G	A	A	C	C
9YLY1E9N43	9YLY1E9N43	0	0	1	2	C	C	G	G	A	A	C	C
Y2VSVL1PYA	Y2VSVL1PYA	0	0	2	2	C	C	T	G	A	A	C	C
Q3ZGI07R1K	Q3ZGI07R1K	0	0	2	2	C	C	G	G	A	A	C	C
N3U6FXZWSG	N3U6FXZWSG	0	0	1	2	C	C	T	G	A	A	C	C
ZD59HG73K6	ZD59HG73K6	0	0	1	2	T	C	T	G	A	A	C	C
FQYJ9EB7PZ	FQYJ9EB7PZ	0	0	1	2	C	C	T	G	A	A	C	C
1PFMY6073A	1PFMY6073A	0	0	1	2	C	C	G	G	A	A	C	C
75Y9AGUXD9	75Y9AGUXD9	0	0	2	2	C	C	G	G	A	A	C	C
RYQ2UM4SZE	RYQ2UM4SZE	0	0	1	2	C	C	G	G	A	A	C	C
O01VKTNI5Z	O01VKTNI5Z	0	0	1	2	C	C	T	G	A	A	C	C
IKTA91LIGA	IKTA91LIGA	0	0	2	2	T	T	T	T	A	A	C	C
A1C88GD6RN	A1C88GD6RN	0	0	1	2	C	C	T	G	A	A	C	C
RS1UPUB7LO	RS1UPUB7LO	0	0	2	2	T	C	T	G	A	A	C	C
H3RJFR2AFK	H3RJFR2AFK	0	0	1	2	C	C	T	G	A	A	C	C
TREDKCQ4R1	TREDKCQ4R1	0	0	1	2	C	C	T	G	A	A	C	C
BGTTGLGKYH	BGTTGLGKYH	0	0	2	2	C	C	G	G	A	A	C	C
KGMX4OYGO8	KGMX4OYGO8	0	0	2	2	C	C	G	G	A	A	C	C
4T79NDG8D3	4T79NDG8D3	0	0	1	2	T	C	T	T	A	A	C	C
92SC3NGYGW	92SC3NGYGW	0	0	2	2	T	C	T	G	A	A	C	C
6SEKDH2EIA	6SEKDH2EIA	0	0	1	2	T	C	T	G	A	A	C	C
XCGK3T4MW2	XCGK3T4MW2	0	0	1	2	T	C	T	T	A	A	C	C
OMYPQUHYSY	OMYPQUHYSY	0	0	2	2	C	C	T	G	G	A	C	C
TOSADJFZCH	TOSADJFZCH	0	0	1	2	C	C	G	G	A	A	C	C
ZOOK6XKWLI	ZOOK6XKWLI	0	0	2	2	C	C	T	G	A	A	C	C
APLBIEUNLF	APLBIEUNLF	0	0	2	2	T	T	T	T	A	A	C	C
1S7Q8A2M3Q	1S7Q8A2M3Q	0	0	1	2	C	C	T	G	A	A	C	C
UXDIFHFXHL	UXDIFHFXHL	0	0	1	2	0	0	0	0	0	0	C	C
CSZ6JN523H	CSZ6JN523H	0	0	1	2	C	C	T	G	A	A	C	C
IY27827DW9	IY27827DW9	0	0	1	2	T	C	T	G	A	A	C	C
KHCXLJY6XA	KHCXLJY6XA	0	0	2	2	C	C	T	G	A	A	C	C
1UAXK3EIGL	1UAXK3EIGL	0	0	1	2	C	C	T	G	A	A	C	C
6CCCWSEFY4	6CCCWSEFY4	0	0	2	2	T	C	T	T	A	A	C	C
RE4Z69T5B6	RE4Z69T5B6	0	0	1	2	C	C	G	G	A	A	C	C
6EKD6TM8QS	6EKD6TM8QS	0	0	1	2	T	C	T	T	A	A	C	C
HGBXRHMVWO	HGBXRHMVWO	0	0	1	2	C	C	T	G	A	A	C	C
WZOCY98UMP	WZOCY98UMP	0	0	1	2	C	C	T	G	A	A	C	C
I1H6ZU6BPN	I1H6ZU6BPN	0	0	1	2	T	C	T	G	A	A	C	C
QAS4CZ5GHE	QAS4CZ5GHE	0	0	2	2	C	C	G	G	A	A	C	C
VQSGDL1SHT	VQSGDL1SHT	0	0	1	2	C	C	T	T	A	A	C	C
E6VXY3KJB2	E6VXY3KJB2	0	0	2	2	T	C	T	T	A	A	C	C
DDJOEZ18ZU	DDJOEZ18ZU	0	0	1	2	C	C	G	G	A	A	C	C
08JD8RW6CJ	08JD8RW6CJ	0	0	1	2	C	C	T	G	A	A	C	C
IHMCWVAY27	IHMCWVAY27	0	0	1	2	T	C	T	T	0	0	C	C
M4NE7E3N19	M4NE7E3N19	0	0	1	2	C	C	T	G	A	A	C	C
OYHLZ7ZK5S	OYHLZ7ZK5S	0	0	1	2	T	C	T	G	A	A	C	C
70J3KBX6LZ	70J3KBX6LZ	0	0	2	2	C	C	T	T	A	A	C	C
GU1WSD02HX	GU1WSD02HX	0	0	1	2	C	C	G	G	A	A	C	C
TKLHATFZ1D	TKLHATFZ1D	0	0	1	2	T	C	T	G	A	A	C	C
JO7VSBLO06	JO7VSBLO06	0	0	1	2	T	C	T	G	A	A	C	C
YKU7T2WIIM	YKU7T2WIIM	0	0	2	2	C	C	T	G	A	A	C	C
AC5VRTRBB0	AC5VRTRBB0	0	0	1	2	C	C	T	G	A	A	C	C
1RG85XWK4S	1RG85XWK4S	0	0	2	2	C	C	T	G	A	A	C	C
1HXE5BZG97	1HXE5BZG97	0	0	1	2	C	C	G	G	A	A	C	C
VWO1YTLTQX	VWO1YTLTQX	0	0	2	2	T	T	T	T	A	A	C	C
9JBEU88EX3	9JBEU88EX3	0	0	1	2	C	C	T	T	G	A	C	C
0WQH3AQY16	0WQH3AQY16	0	0	2	2	C	C	T	G	G	A	C	C
KWY6HG6C8K	KWY6HG6C8K	0	0	1	2	T	C	T	G	A	A	C	C
PC7M15R0PM	PC7M15R0PM	0	0	1	2	C	C	T	G	A	A	C	C
HTRAX2741Z	HTRAX2741Z	0	0	2	2	C	C	T	G	A	A	C	C
VOMOQTQBFW	VOMOQTQBFW	0	0	1	2	C	C	G	G	A	A	C	C
04QURREFX1	04QURREFX1	0	0	2	2	C	C	G	G	A	A	C	C
P8711A1ZMT	P8711A1ZMT	0	0	1	2	C	C	T	G	A	A	C	C
4JXV22D8Z8	4JXV22D8Z8	0	0	1	2	C	C	T	G	A	A	C	C
L8NIRET5H0	L8NIRET5H0	0	0	2	2	C	C	G	G	A	A	C	C
4I7IHVZB99	4I7IHVZB99	0	0	1	2	C	C	G	G	A	A	C	C
5BW8IJHHNS	5BW8IJHHNS	0	0	1	2	T	C	T	G	A	A	C	C
XY2XASXV4P	XY2XASXV4P	0	0	1	2	C	C	G	G	A	A	C	C
E9RHIDRH3P	E9RHIDRH3P	0	0	1	2	C	C	G	G	A	A	C	C
G89IS8AFQ4	G89IS8AFQ4	0	0	1	2	C	C	G	G	A	A	C	C
7TQYXLI25H	7TQYXLI25H	0	0	1	2	C	C	T	T	A	A	C	C
AG59HXRDJ0	AG59HXRDJ0	0	0	1	2	T	C	T	T	A	A	C	C
COIMU5R54S	COIMU5R54S	0	0	2	2	C	C	T	T	G	A	C	C
G8W2YN0U3V	G8W2YN0U3V	0	0	2	2	C	C	G	G	A	A	C	C
OTT0NSE5ZL	OTT0NSE5ZL	0	0	1	2	C	C	G	G	A	A	C	C
GKK1IA3WN3	GKK1IA3WN3	0	0	2	2	C	C	G	G	A	A	C	C
XNU40QS9OR	XNU40QS9OR	0	0	2	2	C	C	G	G	A	A	C	C
NBZHB6G4QB	NBZHB6G4QB	0	0	2	2	C	C	G	G	A	A	C	C
2B0LO48069	2B0LO48069	0	0	2	2	C	C	T	G	A	A	C	C
A8WHS4TB4Y	A8WHS4TB4Y	0	0	2	2	C	C	G	G	A	A	C	C
H8BOMSVVPL	H8BOMSVVPL	0	0	1	2	C	C	T	G	A	A	C	C
8JEOWDY8MY	8JEOWDY8MY	0	0	1	2	C	C	T	G	A	A	C	C
QIKRUOXPUW	QIKRUOXPUW	0	0	2	2	C	C	T	G	G	A	C	C
3SO3XUEXR1	3SO3XUEXR1	0	0	1	2	C	C	T	G	A	A	C	C
T3LMC7O4RJ	T3LMC7O4RJ	0	0	1	2	C	C	G	G	A	A	C	C
H2GRCBR7BG	H2GRCBR7BG	0	0	2	2	C	C	T	G	A	A	C	C
A5W2KFFYL2	A5W2KFFYL2	0	0	2	2	C	C	G	G	A	A	C	C
1RB6VLG0L1	1RB6VLG0L1	0	0	1	2	C	C	T	G	A	A	C	C
XD6BDTILNA	XD6BDTILNA	0	0	1	2	C	C	T	G	G	A	C	C
2XFZN2NCY1	2XFZN2NCY1	0	0	1	2	T	T	T	T	A	A	C	C
A5ONH9Y1GA	A5ONH9Y1GA	0	0	1	2	C	C	T	G	A	A	C	C
OUD1KT6CPS	OUD1KT6CPS	0	0	1	2	T	T	T	T	A	A	C	C
GAFP2PERLQ	GAFP2PERLQ	0	0	1	2	C	C	G	G	A	A	C	C
VYVEI3YAW1	VYVEI3YAW1	0	0	1	2	T	C	T	T	A	A	C	C
06FHY1VMCL	06FHY1VMCL	0	0	2	2	C	C	T	G	A	A	C	C
3X9BU6Z3UH	3X9BU6Z3UH	0	0	2	2	T	C	T	T	A	A	C	C
34H7VML5GP	34H7VML5GP	0	0	1	2	C	C	G	G	A	A	C	C
GTC1GA7MZO	GTC1GA7MZO	0	0	1	2	C	C	G	G	A	A	C	C
6P31RDLMHO	6P31RDLMHO	0	0	2	2	T	C	T	T	A	A	C	C
JNH2X0HCN4	JNH2X0HCN4	0	0	1	2	C	C	G	G	A	A	C	C
9K79C3M340	9K79C3M340	0	0	2	2	T	C	T	T	A	A	C	C
A8TE0KT59R	A8TE0KT59R	0	0	1	2	C	C	T	G	A	A	C	C
TZVPADLCVH	TZVPADLCVH	0	0	1	2	C	C	T	G	A	A	C	C
TKR98ZTBD4	TKR98ZTBD4	0	0	1	2	C	C	T	G	A	A	C	C
DTJIX6J365	DTJIX6J365	0	0	1	2	C	C	T	G	G	A	C	C
VVOC4OGSP7	VVOC4OGSP7	0	0	2	2	C	C	G	G	A	A	C	C
W39EZA9874	W39EZA9874	0	0	1	2	T	C	T	G	A	A	C	C
JO13QWOA7Q	JO13QWOA7Q	0	0	2	2	C	C	G	G	A	A	C	C
QSWAT7PAOL	QSWAT7PAOL	0	0	1	2	C	C	T	G	A	A	C	C
GWQHE3WH2J	GWQHE3WH2J	0	0	1	2	T	C	T	G	A	A	C	C
CQ5H1P175N	CQ5H1P175N	0	0	1	2	T	C	T	T	A	A	C	C
ULIIRHK6AO	ULIIRHK6AO	0	0	1	2	C	C	T	G	A	A	C	C
2REGWES40J	2REGWES40J	0	0	2	2	C	C	T	G	A	A	C	C
VWMPYY3A8I	VWMPYY3A8I	0	0	2	2	C	C	G	G	A	A	C	C
YYV1B1HJEQ	YYV1B1HJEQ	0	0	1	2	C	C	T	G	A	A	C	C
2GDV705WUM	2GDV705WUM	0	0	0	2	C	C	G	G	A	A	C	C
KULWC6T7AA	KULWC6T7AA	0	0	1	2	C	C	G	G	A	A	C	C
Q8MOGZ5PG1	Q8MOGZ5PG1	0	0	1	2	T	C	T	G	A	A	C	C
KD6KAOUNTR	KD6KAOUNTR	0	0	2	2	C	C	T	G	A	A	C	C
ZXVM5JHZQU	ZXVM5JHZQU	0	0	1	2	T	C	T	G	A	A	C	C
432M0ZVVAS	432M0ZVVAS	0	0	2	2	C	C	T	G	A	A	C	C
MLMRUB4D1R	MLMRUB4D1R	0	0	2	2	C	C	G	G	A	A	C	C
V2KRNBVIKR	V2KRNBVIKR	0	0	1	2	C	C	T	G	A	A	C	C
WKAVEKDXDY	WKAVEKDXDY	0	0	2	2	C	C	G	G	A	A	C	C
5YZP6XZFZJ	5YZP6XZFZJ	0	0	2	2	T	C	T	G	A	A	C	C
85SYOY7JMN	85SYOY7JMN	0	0	2	2	T	C	T	G	A	A	C	C
TUDGYB4PJA	TUDGYB4PJA	0	0	2	2	C	C	T	G	A	A	C	C
FVRRU6GSI2	FVRRU6GSI2	0	0	2	2	C	C	T	G	A	A	C	C
5YOQOU8XJY	5YOQOU8XJY	0	0	2	2	C	C	G	G	A	A	C	C
8PS0O7MSLX	8PS0O7MSLX	0	0	2	2	T	C	T	G	A	A	C	C
VSI1Y90T2O	VSI1Y90T2O	0	0	2	2	C	C	T	G	A	A	C	C
0ZPO6MKN1X	0ZPO6MKN1X	0	0	1	2	C	C	T	T	G	A	C	C
MXNYY730MR	MXNYY730MR	0	0	1	2	C	C	T	G	A	A	C	C
XB9Y2TDHN2	XB9Y2TDHN2	0	0	1	2	C	C	G	G	A	A	C	C
KX3MPBZ3QG	KX3MPBZ3QG	0	0	1	2	C	C	T	G	A	A	C	C
GNFZ9TS2W9	GNFZ9TS2W9	0	0	2	2	T	C	T	T	A	A	C	C
0N07QA9Q2D	0N07QA9Q2D	0	0	1	2	T	C	T	G	A	A	C	C
OHBS8CIL0W	OHBS8CIL0W	0	0	2	2	C	C	G	G	A	A	C	C
CERVX34M3E	CERVX34M3E	0	0	2	2	T	C	T	G	A	A	C	C
64GFKSC8RM	64GFKSC8RM	0	0	1	2	T	C	T	G	A	A	C	C
SB872B5KJY	SB872B5KJY	0	0	2	1	C	C	T	G	A	A	C	C
SF2NYB8X6P	SF2NYB8X6P	0	0	2	1	C	C	G	G	A	A	C	C
GFPQ4990IA	GFPQ4990IA	0	0	2	1	C	C	G	G	A	A	C	C
9J55MLVHV1	9J55MLVHV1	0	0	1	1	C	C	T	G	A	A	C	C
AG88XXPPDI	AG88XXPPDI	0	0	2	1	T	C	T	G	A	A	C	C
GS60CDPZ4U	GS60CDPZ4U	0	0	1	1	C	C	G	G	A	A	C	C
RW9Q8X3IP6	RW9Q8X3IP6	0	0	2	1	C	C	T	G	G	A	C	C
44PS8BBZIW	44PS8BBZIW	0	0	2	1	C	C	T	G	G	A	C	C
G8BBARL7PH	G8BBARL7PH	0	0	1	1	C	C	T	T	G	A	C	C
SRURDF81DZ	SRURDF81DZ	0	0	2	1	C	C	G	G	A	A	C	C
CVF32LAW3J	CVF32LAW3J	0	0	2	1	C	C	G	G	A	A	C	C
TAA8NCXVJ2	TAA8NCXVJ2	0	0	1	1	C	C	T	T	A	A	C	C
B98T3NVMI2	B98T3NVMI2	0	0	2	1	C	C	G	G	A	A	C	C
ZD6NUIRSVU	ZD6NUIRSVU	0	0	2	1	C	C	T	G	A	A	C	C
UDO8GVZH02	UDO8GVZH02	0	0	2	1	T	C	T	G	A	A	C	C
YQ2P4QNLZL	YQ2P4QNLZL	0	0	2	1	C	C	G	G	A	A	C	C
GY3ZZ7VLVC	GY3ZZ7VLVC	0	0	2	1	C	C	T	G	A	A	C	C
ORBR6QXVRZ	ORBR6QXVRZ	0	0	2	1	C	C	T	T	G	A	C	C
48ZAU9VSDX	48ZAU9VSDX	0	0	2	1	C	C	G	G	A	A	C	C
AL69B6S7GN	AL69B6S7GN	0	0	1	1	C	C	T	T	A	A	C	C
VWNHYZDAXC	VWNHYZDAXC	0	0	2	1	C	C	G	G	A	A	C	C
G8M0OZNY8J	G8M0OZNY8J	0	0	2	1	T	C	T	T	A	A	C	C
WCO9O87YVD	WCO9O87YVD	0	0	1	1	C	C	T	G	G	A	C	C
0GL23DME9T	0GL23DME9T	0	0	2	1	T	C	T	T	A	A	C	C
MMOD79E6T8	MMOD79E6T8	0	0	2	1	C	C	G	G	A	A	C	C
JCEZSYW6H3	JCEZSYW6H3	0	0	2	1	T	C	T	T	A	A	C	C
E7FVM9H5FD	E7FVM9H5FD	0	0	2	1	C	C	T	G	A	A	C	C
XTOXC2HHYO	XTOXC2HHYO	0	0	2	1	C	C	0	0	A	A	C	C
V9FTDIT1IW	V9FTDIT1IW	0	0	2	1	T	C	T	T	A	A	C	C
SGJCA83J27	SGJCA83J27	0	0	2	1	C	C	G	G	A	A	C	C
QSRQ3QUR1W	QSRQ3QUR1W	0	0	2	1	C	C	T	G	A	A	C	C
ID4ZG375N6	ID4ZG375N6	0	0	2	1	T	C	T	T	A	A	C	C
5YN8BLV2OP	5YN8BLV2OP	0	0	2	1	T	C	T	T	A	A	C	C
MPAO6AI63P	MPAO6AI63P	0	0	2	1	C	C	G	G	A	A	C	C
PNH6E031PU	PNH6E031PU	0	0	1	1	C	C	G	G	A	A	C	C
O9RBN8LDKH	O9RBN8LDKH	0	0	2	1	C	C	G	G	A	A	C	C
WHO3J3561Z	WHO3J3561Z	0	0	1	1	C	C	G	G	A	A	C	C
MQ1PU0XNB0	MQ1PU0XNB0	0	0	2	1	T	C	T	G	A	A	C	C
NASK6USYY5	NASK6USYY5	0	0	1	1	C	C	T	T	A	A	C	C
12YAYEXB5W	12YAYEXB5W	0	0	2	1	T	C	T	G	A	A	C	C
HJRS1VRHDR	HJRS1VRHDR	0	0	2	1	C	C	G	G	A	A	C	C
1WU2TNWX7U	1WU2TNWX7U	0	0	1	1	C	C	T	G	A	A	C	C
S1J7NGJYN6	S1J7NGJYN6	0	0	1	1	T	C	T	G	A	A	C	C
2K2JM5E8LG	2K2JM5E8LG	0	0	2	1	C	C	G	G	A	A	C	C
MIXJKNN336	MIXJKNN336	0	0	2	1	C	C	T	T	A	A	C	C
WD8LA6VHQU	WD8LA6VHQU	0	0	2	1	C	C	G	G	A	A	C	C
8SK3II79L6	8SK3II79L6	0	0	2	1	C	C	G	G	A	A	C	C
WB69YIINGC	WB69YIINGC	0	0	1	1	C	C	G	G	A	A	C	C
S8489NZI7S	S8489NZI7S	0	0	1	1	C	C	G	G	A	A	C	C
4UFHEGQ7FJ	4UFHEGQ7FJ	0	0	1	1	T	C	T	G	A	A	C	C
OF3X14G6UT	OF3X14G6UT	0	0	1	1	T	C	T	G	A	A	C	C
HBBIGALA23	HBBIGALA23	0	0	1	1	C	C	T	G	A	A	C	C
Z6A28TZ2WQ	Z6A28TZ2WQ	0	0	2	1	C	C	G	G	A	A	C	C
7L3U8L8R16	7L3U8L8R16	0	0	2	1	C	C	T	G	A	A	C	C
36CZU6MTZ1	36CZU6MTZ1	0	0	2	1	T	C	T	T	A	A	C	C
INR0B4Z83D	INR0B4Z83D	0	0	2	1	C	C	T	T	A	A	C	C
XKGHPD4OZQ	XKGHPD4OZQ	0	0	2	1	C	C	T	G	G	A	C	C
PAY3KUA169	PAY3KUA169	0	0	2	1	C	C	T	G	A	A	C	C
106VT6EWRJ	106VT6EWRJ	0	0	2	1	C	C	T	G	A	A	C	C
WOIG5FDCO0	WOIG5FDCO0	0	0	2	1	C	C	T	G	A	A	C	C
7C1EUHSA8N	7C1EUHSA8N	0	0	2	1	C	C	T	G	A	A	C	C
OJKDL5DG3Z	OJKDL5DG3Z	0	0	1	1	C	C	G	G	A	A	C	C
PZWVHS9HHD	PZWVHS9HHD	0	0	2	1	C	C	G	G	A	A	C	C
S21TM7NW2V	S21TM7NW2V	0	0	2	1	C	C	T	T	A	A	C	C
B9ZSIVGGUX	B9ZSIVGGUX	0	0	2	1	C	C	G	G	A	A	C	C
JLN9CMUCSM	JLN9CMUCSM	0	0	2	1	C	C	T	G	A	A	C	C
ZC20EXEV1K	ZC20EXEV1K	0	0	2	1	T	T	T	T	A	A	C	C
YKI7SG8FLE	YKI7SG8FLE	0	0	2	1	C	C	G	G	A	A	C	C
MWK7V7HL0B	MWK7V7HL0B	0	0	2	1	C	C	G	G	A	A	C	C
RXL3GGL49F	RXL3GGL49F	0	0	1	1	C	C	T	G	A	A	C	C
WMRVUVC3KV	WMRVUVC3KV	0	0	1	1	C	C	T	G	A	A	C	C
I4XHKNV7GR	I4XHKNV7GR	0	0	2	1	C	C	T	G	A	A	C	C
NI8664MY92	NI8664MY92	0	0	1	1	T	C	T	G	A	A	C	C
Q2M8DS98OD	Q2M8DS98OD	0	0	1	1	C	C	T	G	A	A	C	C
2YEAHVB1JE	2YEAHVB1JE	0	0	1	1	C	C	G	G	A	A	C	C
S0034DP31G	S0034DP31G	0	0	2	1	C	C	G	G	A	A	C	C
0NR86NDUPZ	0NR86NDUPZ	0	0	2	1	C	C	G	G	A	A	C	C
NT68UBUKMY	NT68UBUKMY	0	0	2	1	C	C	T	G	A	A	C	C
4MLRKHCT28	4MLRKHCT28	0	0	2	1	C	C	T	G	A	A	C	C
1EGCLR6GQS	1EGCLR6GQS	0	0	2	1	C	C	G	G	A	A	C	C
B6KTHDX7PT	B6KTHDX7PT	0	0	1	1	T	C	T	G	A	A	C	C
VJP5LY8RL2	VJP5LY8RL2	0	0	2	1	C	C	T	G	A	A	C	C
HLIK65SHUL	HLIK65SHUL	0	0	2	1	C	C	T	G	A	A	C	C
UI0IX6XA2W	UI0IX6XA2W	0	0	2	1	C	C	T	G	A	A	C	C
28B3K3IY31	28B3K3IY31	0	0	2	1	C	C	T	G	A	A	C	C
AI1AJWVSB3	AI1AJWVSB3	0	0	2	1	T	C	T	T	A	A	C	C
TNYJ02E82Q	TNYJ02E82Q	0	0	1	1	C	C	T	G	G	A	C	C
583OG3QOGR	583OG3QOGR	0	0	2	1	T	T	T	T	A	A	C	C
BIMOIFOWDO	BIMOIFOWDO	0	0	1	1	C	C	T	T	A	A	C	C
XLXV2UWSZ8	XLXV2UWSZ8	0	0	2	1	C	C	T	G	A	A	C	C
BMLCXB03V6	BMLCXB03V6	0	0	2	1	C	C	0	0	A	A	C	C
RGXL9DH67W	RGXL9DH67W	0	0	2	1	C	C	G	G	A	A	C	C
3RCOQEE1KB	3RCOQEE1KB	0	0	1	1	C	C	G	G	A	A	C	C
KEEWEOAS0Z	KEEWEOAS0Z	0	0	1	1	C	C	T	G	G	A	0	0
ZKOIMMDDQC	ZKOIMMDDQC	0	0	1	1	C	C	G	G	A	A	C	C
265ISY3EU1	265ISY3EU1	0	0	1	1	T	C	T	G	A	A	C	C
QKIFG7FEWM	QKIFG7FEWM	0	0	1	1	C	C	T	G	A	A	C	C
K2K6JMDGJX	K2K6JMDGJX	0	0	1	1	T	C	T	G	A	A	C	C
QBNSXQK0K9	QBNSXQK0K9	0	0	2	1	C	C	T	T	A	A	C	C
H54RQ9IXLO	H54RQ9IXLO	0	0	1	1	C	C	T	G	A	A	C	C
QWKIOOSEAV	QWKIOOSEAV	0	0	1	1	T	C	T	T	A	A	C	C
F0UEB4KATC	F0UEB4KATC	0	0	1	1	C	C	G	G	A	A	C	C
RPWFL4NLT3	RPWFL4NLT3	0	0	1	1	C	C	G	G	A	A	C	C
4X5Y7JFBKJ	4X5Y7JFBKJ	0	0	1	1	T	C	T	G	A	A	C	C
1VVB7FWEGT	1VVB7FWEGT	0	0	1	1	C	C	T	G	A	A	C	C
65F0FQMZVQ	65F0FQMZVQ	0	0	1	1	T	C	T	G	A	A	C	C
8R1ASIL77D	8R1ASIL77D	0	0	1	1	C	C	T	G	A	A	C	C
1PNMKRCUOU	1PNMKRCUOU	0	0	1	1	C	C	G	G	A	A	C	C
WEUUO5FUVP	WEUUO5FUVP	0	0	2	1	T	C	T	G	A	A	C	C
MVI5AYEMPO	MVI5AYEMPO	0	0	1	1	C	C	T	G	G	A	C	C
FYD2VJZ2T6	FYD2VJZ2T6	0	0	2	1	T	C	T	G	A	A	C	C
JNZ4HOWZA8	JNZ4HOWZA8	0	0	2	1	C	C	T	G	A	A	C	C
5URYY8GNAD	5URYY8GNAD	0	0	2	1	C	C	T	T	G	A	C	C
WA9ZCKTN4Q	WA9ZCKTN4Q	0	0	2	1	C	C	G	G	A	A	C	C
BXMS7LITNG	BXMS7LITNG	0	0	1	1	T	C	T	G	A	A	C	C
O687V1K5Z3	O687V1K5Z3	0	0	2	1	C	C	G	G	G	A	C	C
Y4NYKCPRDF	Y4NYKCPRDF	0	0	2	1	C	C	G	G	A	A	C	C
DZSK1GKH7S	DZSK1GKH7S	0	0	2	1	C	C	G	G	A	A	C	C
ESA8G6KTR4	ESA8G6KTR4	0	0	1	1	C	C	G	G	A	A	C	C
0H6GMESI8E	0H6GMESI8E	0	0	2	1	C	C	T	G	A	A	C	C
MU950D1KFV	MU950D1KFV	0	0	2	1	C	C	T	G	A	A	C	C
78CKX7RZ66	78CKX7RZ66	0	0	1	1	C	C	G	G	A	A	C	C
K2M3528YC8	K2M3528YC8	0	0	2	1	C	C	G	G	A	A	C	C
BH4OC6E3FS	BH4OC6E3FS	0	0	2	1	T	C	T	G	A	A	C	C
MLVVS38HS0	MLVVS38HS0	0	0	2	1	C	C	G	G	A	A	C	C
LKFQTQFWGO	LKFQTQFWGO	0	0	1	1	C	C	T	G	G	A	C	C
PMEBICRF5L	PMEBICRF5L	0	0	1	1	C	C	G	G	A	A	C	C
CHML16RHKP	CHML16RHKP	0	0	1	1	C	C	T	G	A	A	C	C
D69HHMZMQH	D69HHMZMQH	0	0	1	1	C	C	T	G	A	A	C	C
3J48WTGSBL	3J48WTGSBL	0	0	2	1	T	C	T	G	A	A	C	C
DE6AR5LZ6V	DE6AR5LZ6V	0	0	1	1	C	C	G	G	A	A	C	C
H1YNKT6FQO	H1YNKT6FQO	0	0	2	1	T	C	T	G	A	A	C	C
CE9T1T4V5X	CE9T1T4V5X	0	0	2	1	C	C	T	G	G	A	C	C
WWXR2TJYDQ	WWXR2TJYDQ	0	0	2	1	C	C	G	G	A	A	C	C
EPKMJ1C9V3	EPKMJ1C9V3	0	0	1	1	C	C	T	G	A	A	C	C
NIU2G81VD1	NIU2G81VD1	0	0	1	1	C	C	T	G	A	A	C	C
E6GK48BOZF	E6GK48BOZF	0	0	1	1	T	T	T	T	A	A	C	C
0V1TTOJETP	0V1TTOJETP	0	0	2	1	C	C	T	T	G	A	C	C
AM5YYOQPHW	AM5YYOQPHW	0	0	2	1	T	C	T	T	A	A	C	C
85UKKG0HKS	85UKKG0HKS	0	0	1	1	C	C	T	G	A	A	C	C
9J5W8Q5Q4K	9J5W8Q5Q4K	0	0	2	1	C	C	T	G	A	A	C	C
DD8EDY13IQ	DD8EDY13IQ	0	0	1	1	T	C	T	G	A	A	C	C
XF7A0WBSLI	XF7A0WBSLI	0	0	1	1	C	C	G	G	A	A	C	C
SW21F8IVTN	SW21F8IVTN	0	0	1	1	C	C	T	G	G	A	C	C
H83E3188NG	H83E3188NG	0	0	1	1	C	C	T	T	G	A	C	C
H5XR5VIDUI	H5XR5VIDUI	0	0	1	1	C	C	T	G	G	A	C	C
S92JC6X1KR	S92JC6X1KR	0	0	2	1	T	C	T	G	A	A	C	C
NJLH1RKB57	NJLH1RKB57	0	0	1	1	C	C	T	G	A	A	C	C
M84UOKBUVJ	M84UOKBUVJ	0	0	1	1	C	C	G	G	A	A	C	C
3C3N434UDX	3C3N434UDX	0	0	1	1	C	C	G	G	A	A	C	C
29DMWV8S90	29DMWV8S90	0	0	2	1	C	C	G	G	A	A	C	C
FS9EBQC781	FS9EBQC781	0	0	2	1	C	C	G	G	A	A	C	C
QKIG0WTB16	QKIG0WTB16	0	0	2	1	T	C	T	G	A	A	C	C
UB7SP4GCF6	UB7SP4GCF6	0	0	2	1	C	C	G	G	A	A	C	C
B51C6RMLRM	B51C6RMLRM	0	0	1	1	C	C	G	G	A	A	C	C
YTNLQ5H9A3	YTNLQ5H9A3	0	0	1	1	T	C	T	G	A	A	C	C
KE7V9KHS35	KE7V9KHS35	0	0	2	1	C	C	G	G	A	A	C	C
HE982K5IO7	HE982K5IO7	0	0	2	1	T	T	T	T	A	A	C	C
29EN3W4YL8	29EN3W4YL8	0	0	1	1	C	C	G	G	A	A	C	C
T8QL1K0TOM	T8QL1K0TOM	0	0	1	1	C	C	T	G	G	A	C	C
X0OIHINGI1	X0OIHINGI1	0	0	2	1	C	C	G	G	A	A	C	C
2IWOX18SLO	2IWOX18SLO	0	0	1	1	T	C	T	T	G	A	C	C
OYT1AA7SX4	OYT1AA7SX4	0	0	1	1	C	C	T	T	G	A	C	C
ACVCLN6NEC	ACVCLN6NEC	0	0	2	1	C	C	T	G	A	A	C	C
QOIW3O0KUA	QOIW3O0KUA	0	0	2	1	T	C	T	G	A	A	C	C
2XL69QSZ47	2XL69QSZ47	0	0	2	1	T	C	T	G	A	A	C	C
KH9SRBXUXA	KH9SRBXUXA	0	0	1	1	C	C	G	G	A	A	C	C
LWJ5JE7H42	LWJ5JE7H42	0	0	2	1	T	C	T	G	A	A	C	C
YV9PAH7DXX	YV9PAH7DXX	0	0	1	1	C	C	T	G	A	A	C	C
MHEQA739QB	MHEQA739QB	0	0	2	1	C	C	T	T	A	A	C	C
MRN64I9FPH	MRN64I9FPH	0	0	2	1	C	C	T	G	A	A	C	C
UYQM2DMYTY	UYQM2DMYTY	0	0	2	1	C	C	G	G	A	A	C	C
L86S5OHOKW	L86S5OHOKW	0	0	1	1	C	C	T	G	A	A	C	C
Q831FWTYV0	Q831FWTYV0	0	0	1	1	C	C	T	T	A	A	C	C
HY4R0MHKJ4	HY4R0MHKJ4	0	0	1	1	C	C	T	G	A	A	C	C
KWKM898H0Y	KWKM898H0Y	0	0	2	1	C	C	G	G	A	A	C	C
EZ331TN94B	EZ331TN94B	0	0	2	1	C	C	G	G	A	A	C	C
3QH4LP3UUQ	3QH4LP3UUQ	0	0	2	1	C	C	G	G	A	A	C	C
DISQPMN8YR	DISQPMN8YR	0	0	1	1	C	C	G	G	A	A	C	C
RV3HBESJKG	RV3HBESJKG	0	0	2	1	T	C	T	G	A	A	C	C
Y6H8LJBP62	Y6H8LJBP62	0	0	2	1	C	C	T	G	A	A	C	C
MHH9G7NU2H	MHH9G7NU2H	0	0	1	1	C	C	G	G	A	A	C	C
WYPYBD8T6R	WYPYBD8T6R	0	0	1	1	T	C	T	G	A	A	C	C
DNFMIAFKE5	DNFMIAFKE5	0	0	1	1	T	C	T	G	A	A	C	C
6DYGCEHDFB	6DYGCEHDFB	0	0	1	1	C	C	T	G	A	A	C	C
SXLLFO05IX	SXLLFO05IX	0	0	1	1	C	C	T	G	A	A	C	C
DJREKWKJGC	DJREKWKJGC	0	0	2	1	C	C	T	G	A	A	C	C
18XU48GA0D	18XU48GA0D	0	0	1	1	C	C	T	G	A	A	C	C
3LAPYLDVMJ	3LAPYLDVMJ	0	0	2	1	T	C	T	G	A	A	C	C
7CUZVRZIXN	7CUZVRZIXN	0	0	2	1	T	C	T	T	A	A	C	C
9RM4WN5N2N	9RM4WN5N2N	0	0	1	1	C	C	T	G	A	A	C	C
86LY9JPD9Q	86LY9JPD9Q	0	0	2	1	C	C	T	G	A	A	C	C
Q5MG4VKR78	Q5MG4VKR78	0	0	2	1	C	C	T	G	A	A	C	C
FEVV2IH6A1	FEVV2IH6A1	0	0	1	1	C	C	G	G	A	A	C	C
OQDUMDHLHC	OQDUMDHLHC	0	0	2	1	T	C	T	G	A	A	C	C
48PJDBWJMM	48PJDBWJMM	0	0	1	1	C	C	G	G	A	A	C	C
VMZ18F45IZ	VMZ18F45IZ	0	0	1	1	T	C	0	0	A	A	C	C
M5925QKJXG	M5925QKJXG	0	0	1	1	T	C	T	T	A	A	C	C
33JTMRQFSQ	33JTMRQFSQ	0	0	2	1	T	C	T	T	A	A	C	C
6BUC7DYRBT	6BUC7DYRBT	0	0	1	1	C	C	G	G	A	A	C	C
FKFQAJ9JJY	FKFQAJ9JJY	0	0	2	1	T	C	T	G	A	A	C	C
0MGMMLHL6M	0MGMMLHL6M	0	0	1	1	T	C	T	G	A	A	C	C
HNUR25KHXW	HNUR25KHXW	0	0	2	1	C	C	G	G	A	A	C	C
F1TRSUGQJ0	F1TRSUGQJ0	0	0	2	1	C	C	T	G	A	A	C	C
HKVAPR2XGD	HKVAPR2XGD	0	0	1	1	C	C	G	G	A	A	C	C
6QJ7GHCKP1	6QJ7GHCKP1	0	0	1	1	C	C	T	T	A	A	C	C
JXVDD801FS	JXVDD801FS	0	0	2	1	C	C	T	T	A	A	C	C
XFGVTGREXI	XFGVTGREXI	0	0	1	1	T	C	T	T	G	A	C	C
H89HKB6ZR5	H89HKB6ZR5	0	0	1	1	C	C	T	T	G	G	C	C
F1FJGJHL61	F1FJGJHL61	0	0	1	1	C	C	T	G	0	0	C	C
VOB0RFWLCO	VOB0RFWLCO	0	0	2	1	C	C	T	G	G	A	C	C
OL028Y27CD	OL028Y27CD	0	0	2	1	T	C	T	G	A	A	C	C
ATKF2W5ZZH	ATKF2W5ZZH	0	0	2	1	T	C	T	G	A	A	C	C
FDSL6YIRE5	FDSL6YIRE5	0	0	1	1	T	C	T	G	A	A	C	C
9JL10XTMN7	9JL10XTMN7	0	0	2	1	C	C	T	G	A	A	C	C
QSR6Y3RW9C	QSR6Y3RW9C	0	0	2	1	C	C	G	G	A	A	C	C
O6MGA0UFWY	O6MGA0UFWY	0	0	1	1	T	C	T	G	A	A	C	C
W27TUC247M	W27TUC247M	0	0	2	1	T	C	T	G	A	A	C	C
YAE63EQMIC	YAE63EQMIC	0	0	1	1	C	C	G	G	A	A	C	C
EB5GLN71U3	EB5GLN71U3	0	0	2	1	C	C	T	G	A	A	C	C
T8V30NSHSR	T8V30NSHSR	0	0	2	1	C	C	G	G	A	A	C	C
9PTY6Q506D	9PTY6Q506D	0	0	2	1	T	C	T	G	A	A	C	C
GP8GYVNYK1	GP8GYVNYK1	0	0	2	1	C	C	G	G	A	A	C	C
USGHWSZQNP	USGHWSZQNP	0	0	1	1	C	C	G	G	A	A	C	C
G0KP96JQDX	G0KP96JQDX	0	0	1	1	C	C	G	G	A	A	C	C
VMRYIBI52E	VMRYIBI52E	0	0	2	1	C	C	G	G	A	A	C	C
NRFIZRML2R	NRFIZRML2R	0	0	1	1	C	C	G	G	A	A	C	C
Y9PO14UI84	Y9PO14UI84	0	0	2	1	C	C	G	G	A	A	C	C
DS2QKQCK83	DS2QKQCK83	0	0	1	1	C	C	T	T	A	A	C	C
942SPPAR0N	942SPPAR0N	0	0	1	1	C	C	T	G	G	A	C	C
YKV3NLINH9	YKV3NLINH9	0	0	1	1	T	T	T	T	A	A	C	C
7DDELG3MQL	7DDELG3MQL	0	0	2	1	C	C	G	G	A	A	C	C
8LE8CDUW02	8LE8CDUW02	0	0	1	1	T	C	T	G	A	A	C	C
SG2LL6WHRS	SG2LL6WHRS	0	0	1	1	C	C	T	G	A	A	C	C
WVC3BC1GSX	WVC3BC1GSX	0	0	2	1	C	C	T	G	A	A	C	C
WUCDOHIR1E	WUCDOHIR1E	0	0	2	1	C	C	T	T	A	A	C	C
7JSDH8H89F	7JSDH8H89F	0	0	1	1	C	C	T	G	G	A	C	C
N9KCL1YUBK	N9KCL1YUBK	0	0	2	1	C	C	G	G	A	A	C	C
WJ9MVDOFAJ	WJ9MVDOFAJ	0	0	1	1	C	C	G	G	A	A	C	C
QOKJIZLZ9R	QOKJIZLZ9R	0	0	2	1	C	C	T	G	A	A	C	C
2PLI3WMQRR	2PLI3WMQRR	0	0	1	1	C	C	G	G	A	A	C	C
NPT07YF6PI	NPT07YF6PI	0	0	2	1	T	C	T	G	A	A	C	C
2Y9HH3UBU1	2Y9HH3UBU1	0	0	1	1	C	C	T	G	G	A	C	C
5N4J34CPAK	5N4J34CPAK	0	0	1	1	C	C	T	G	G	A	C	C
KTTCU0CLO8	KTTCU0CLO8	0	0	1	1	C	C	T	G	A	A	C	C
7TUXNV81T0	7TUXNV81T0	0	0	2	1	C	C	T	G	A	A	C	C
AGU0U3TBNP	AGU0U3TBNP	0	0	2	1	C	C	G	G	A	A	C	C
4K53SEZ1QA	4K53SEZ1QA	0	0	2	1	C	C	T	G	G	A	C	C
ZP1GM2TY54	ZP1GM2TY54	0	0	1	1	C	C	G	G	A	A	C	C
M01GEJBAJ7	M01GEJBAJ7	0	0	1	1	C	C	G	G	A	A	C	C
5J2ELHT1Z7	5J2ELHT1Z7	0	0	1	1	C	C	G	G	A	A	C	C
CZ3ARYSLXC	CZ3ARYSLXC	0	0	2	1	C	C	T	G	G	A	C	C
6WDIK25BUV	6WDIK25BUV	0	0	1	1	C	C	T	G	A	A	C	C
Q91T3CHNQX	Q91T3CHNQX	0	0	1	1	T	C	T	T	A	A	C	C
AJLGTW0TAZ	AJLGTW0TAZ	0	0	1	1	T	C	T	G	A	A	C	C
AL1UJH23IU	AL1UJH23IU	0	0	2	1	C	C	T	G	A	A	C	C
MIWLRAYBZS	MIWLRAYBZS	0	0	1	1	C	C	G	G	A	A	C	C
VXG9E0H0QI	VXG9E0H0QI	0	0	2	1	C	C	G	G	A	A	C	C
DPB415X5ES	DPB415X5ES	0	0	2	1	C	C	G	G	A	A	C	C
NPJWRAH5WW	NPJWRAH5WW	0	0	1	1	C	C	T	G	A	A	C	C
K3WNFKX4JX	K3WNFKX4JX	0	0	2	1	C	C	T	G	A	A	C	C
GMCKYBEJA9	GMCKYBEJA9	0	0	1	1	C	C	T	G	A	A	C	C
EZ5GAZYMAM	EZ5GAZYMAM	0	0	1	1	T	C	T	G	A	A	C	C
JJZULJ5JXN	JJZULJ5JXN	0	0	2	1	C	C	T	G	G	A	C	C
0VOYUA9153	0VOYUA9153	0	0	2	1	T	C	T	G	A	A	C	C
I8IMI5L9SG	I8IMI5L9SG	0	0	2	1	C	C	T	G	A	A	C	C
QNQIF7EA79	QNQIF7EA79	0	0	2	1	T	C	T	G	A	A	C	C
WU0QYC6LH6	WU0QYC6LH6	0	0	2	1	C	C	G	G	A	A	C	C
NYG8R3UWT3	NYG8R3UWT3	0	0	2	1	C	C	T	G	A	A	C	C
EAVGI69PXD	EAVGI69PXD	0	0	1	1	C	C	G	G	A	A	C	C
QCUQ1Y9A4H	QCUQ1Y9A4H	0	0	1	1	C	C	T	G	A	A	C	C
7QRZGWIIYD	7QRZGWIIYD	0	0	1	1	C	C	G	G	A	A	C	C
F3UJ2P17ZI	F3UJ2P17ZI	0	0	2	1	T	C	T	G	0	0	C	C
7LAJQIEU6Y	7LAJQIEU6Y	0	0	1	1	T	C	T	G	0	0	C	C
O215EDB3Z6	O215EDB3Z6	0	0	2	1	C	C	G	G	0	0	C	C
146O0N28LP	146O0N28LP	0	0	2	1	C	C	T	T	0	0	C	C
B8WQ1OI9H1	B8WQ1OI9H1	0	0	1	1	C	C	G	G	A	A	C	C
5DNQCRT4ZG	5DNQCRT4ZG	0	0	1	1	T	C	T	T	A	A	C	C
QZOTZJWFKG	QZOTZJWFKG	0	0	2	1	C	C	G	G	0	0	C	C
RL1JDEZZ2N	RL1JDEZZ2N	0	0	2	1	C	C	T	T	A	A	C	C
3IN0QMIOMM	3IN0QMIOMM	0	0	1	1	C	C	T	G	0	0	C	C
VS7P7ICA7U	VS7P7ICA7U	0	0	1	1	T	C	T	G	A	A	C	C
QGGUUEHSGC	QGGUUEHSGC	0	0	1	1	C	C	G	G	A	A	C	C
K1KPF9OJCZ	K1KPF9OJCZ	0	0	2	1	C	C	T	G	A	A	C	C
U0T8VIPNS4	U0T8VIPNS4	0	0	1	1	C	C	T	G	A	A	C	C
0EJI6TJ0JU	0EJI6TJ0JU	0	0	2	1	C	C	G	G	A	A	C	C
H7ND54NE1B	H7ND54NE1B	0	0	1	1	C	C	T	G	A	A	C	C
XZBKCEI767	XZBKCEI767	0	0	2	1	T	C	T	G	A	A	C	C
QIS0AK4PRL	QIS0AK4PRL	0	0	2	1	C	C	0	0	A	A	C	C
P2RA7NVZ2Q	P2RA7NVZ2Q	0	0	2	1	T	C	T	G	A	A	C	C
PCJ7Y06B7T	PCJ7Y06B7T	0	0	2	1	C	C	T	G	A	A	C	C
FE86O59VPS	FE86O59VPS	0	0	1	1	T	C	T	G	A	A	C	C
WHPX84Y7XO	WHPX84Y7XO	0	0	1	1	C	C	G	G	A	A	C	C
AV9O9Z6OL4	AV9O9Z6OL4	0	0	1	1	C	C	G	G	A	A	C	C
GRZPBQVQZV	GRZPBQVQZV	0	0	1	1	C	C	G	G	A	A	C	C
K27G1W86LH	K27G1W86LH	0	0	2	1	C	C	T	G	A	A	C	C
GWSC2HD5DW	GWSC2HD5DW	0	0	2	1	T	C	T	T	G	A	C	C
2SVIWI4SF8	2SVIWI4SF8	0	0	1	1	C	C	T	T	A	A	C	C
238KQ4B2KU	238KQ4B2KU	0	0	2	1	C	C	T	G	A	A	C	C
LIUQ4A6TJ8	LIUQ4A6TJ8	0	0	1	1	C	C	T	T	G	A	C	C
KWZK5RLQPX	KWZK5RLQPX	0	0	1	1	T	C	T	T	A	A	C	C
5IJ3E0VP6D	5IJ3E0VP6D	0	0	1	1	C	C	G	G	A	A	C	C
R8P3GJ2HYQ	R8P3GJ2HYQ	0	0	2	1	C	C	T	T	A	A	C	C
XL02J9H1CE	XL02J9H1CE	0	0	2	1	C	C	T	G	0	0	C	C
IQRULRH7WT	IQRULRH7WT	0	0	1	1	T	C	T	G	A	A	C	C
G9LICROIOO	G9LICROIOO	0	0	1	1	T	C	T	G	A	A	C	C
E1YAXTKEEZ	E1YAXTKEEZ	0	0	1	1	T	C	T	G	A	A	C	C
45LYDP1L3R	45LYDP1L3R	0	0	1	1	T	C	T	G	0	0	C	C
HHREJB7ZPA	HHREJB7ZPA	0	0	1	1	C	C	T	G	A	A	C	C
HTIWWQDPNC	HTIWWQDPNC	0	0	2	1	C	C	G	G	A	A	C	C
ZTXINR6R44	ZTXINR6R44	0	0	1	1	C	C	G	G	A	A	C	C
PMMHD9HK1J	PMMHD9HK1J	0	0	2	1	C	C	T	G	G	A	C	C
M6FW1ID643	M6FW1ID643	0	0	1	1	T	C	T	G	A	A	C	C
A0ASCDFW6K	A0ASCDFW6K	0	0	2	1	T	C	T	G	A	A	C	C
ZG7RVML5PC	ZG7RVML5PC	0	0	2	1	C	C	G	G	A	A	C	C
O8TB7SEKLV	O8TB7SEKLV	0	0	2	1	T	C	T	G	A	A	C	C
O86QMKUVC6	O86QMKUVC6	0	0	2	1	C	C	T	G	A	A	C	C
LIH1OVYKA1	LIH1OVYKA1	0	0	1	1	C	C	G	G	A	A	C	C
P76E5I0CXD	P76E5I0CXD	0	0	2	1	C	C	G	G	A	A	C	C
87BXMNPP6W	87BXMNPP6W	0	0	2	1	C	C	T	G	G	A	C	C
AQXIRFZ1PG	AQXIRFZ1PG	0	0	2	1	C	C	T	G	G	A	C	C
2LIP4VC7VP	2LIP4VC7VP	0	0	2	1	C	C	G	G	A	A	C	C
DBGD980AI3	DBGD980AI3	0	0	2	1	C	C	G	G	A	A	C	C
JPKNXV17RL	JPKNXV17RL	0	0	1	1	C	C	G	G	A	A	C	C
F1FHR252TR	F1FHR252TR	0	0	1	1	C	C	T	G	A	A	C	C
JZQRD1W6HO	JZQRD1W6HO	0	0	1	1	C	C	G	G	A	A	C	C
H9R65A2T86	H9R65A2T86	0	0	2	1	C	C	G	G	A	A	C	C
3S6RQEF9O3	3S6RQEF9O3	0	0	1	1	C	C	T	G	G	A	C	C
A3LS83NP7B	A3LS83NP7B	0	0	1	1	C	C	T	T	A	A	C	C
JJ11BF25ZH	JJ11BF25ZH	0	0	2	1	T	C	T	G	A	A	C	C
TIJQ3A7J28	TIJQ3A7J28	0	0	2	1	C	C	T	G	A	A	C	C
M4AOEKPJGW	M4AOEKPJGW	0	0	1	1	C	C	G	G	A	A	C	C
WA35JTHM4B	WA35JTHM4B	0	0	2	1	C	C	G	G	A	A	C	C
KBJ0V7AWCY	KBJ0V7AWCY	0	0	1	1	C	C	T	G	A	A	C	C
UEMYSP9I3U	UEMYSP9I3U	0	0	2	1	C	C	G	G	A	A	C	C
UZ7DA8Q43P	UZ7DA8Q43P	0	0	1	1	C	C	G	G	A	A	C	C
LDLX5QCJPI	LDLX5QCJPI	0	0	2	1	C	C	T	G	A	A	C	C
U85F0KQW69	U85F0KQW69	0	0	2	1	C	C	G	G	A	A	C	C
EWA29SMJC1	EWA29SMJC1	0	0	2	1	C	C	G	G	A	A	C	C
JWD1LKBHGM	JWD1LKBHGM	0	0	2	1	T	C	T	T	A	A	C	C
UCRWR9I692	UCRWR9I692	0	0	1	1	C	C	T	G	A	A	C	C
3DP9IGT71E	3DP9IGT71E	0	0	1	1	C	C	G	G	A	A	C	C
FLF547VUCK	FLF547VUCK	0	0	1	1	T	T	T	T	A	A	C	C
AR4C3DZFFY	AR4C3DZFFY	0	0	2	1	T	C	T	G	A	A	C	C
FMPBODRVVX	FMPBODRVVX	0	0	1	1	T	C	T	G	A	A	C	C
GYNCEKUQP6	GYNCEKUQP6	0	0	1	1	C	C	T	G	A	A	C	C
2LFTEAMKUG	2LFTEAMKUG	0	0	1	1	C	C	T	G	A	A	C	C
PECYHL506M	PECYHL506M	0	0	2	1	T	C	T	T	A	A	C	C
N7WGJQRPDI	N7WGJQRPDI	0	0	2	1	C	C	G	G	A	A	C	C
ZFOLE20J93	ZFOLE20J93	0	0	1	1	C	C	G	G	A	A	C	C
NUOINCM345	NUOINCM345	0	0	2	1	C	C	G	G	A	A	C	C
PGCFA8HMYT	PGCFA8HMYT	0	0	2	1	C	C	T	T	A	A	C	C
GLVCNZOKRL	GLVCNZOKRL	0	0	2	1	C	C	T	G	A	A	C	C
QYMU6EO3ZI	QYMU6EO3ZI	0	0	2	1	T	C	T	G	A	A	C	C
V5276BTMPT	V5276BTMPT	0	0	2	1	C	C	T	G	A	A	C	C
2UL7V4MY6W	2UL7V4MY6W	0	0	1	1	C	C	T	G	A	A	C	C
U6IYD2SSS2	U6IYD2SSS2	0	0	2	1	C	C	T	G	A	A	C	C
0CKH89FU0M	0CKH89FU0M	0	0	2	1	C	C	T	G	A	A	C	C
9EELL01QBO	9EELL01QBO	0	0	2	1	C	C	G	G	A	A	C	C
EME56Q4OCW	EME56Q4OCW	0	0	2	1	C	C	G	G	A	A	C	C
HCNQSL1PKF	HCNQSL1PKF	0	0	2	1	C	C	G	G	A	A	C	C
9KKCKJQGGI	9KKCKJQGGI	0	0	1	1	C	C	G	G	A	A	C	C
GX3A2YA5GH	GX3A2YA5GH	0	0	1	1	C	C	T	G	A	A	C	C
ECMK9SUG8G	ECMK9SUG8G	0	0	2	1	C	C	G	G	A	A	C	C
GQ5HCXXTQY	GQ5HCXXTQY	0	0	1	1	C	C	G	G	A	A	C	C
XGRMEOB1BP	XGRMEOB1BP	0	0	1	1	T	C	T	G	A	A	C	C
NSA9H3KXQ3	NSA9H3KXQ3	0	0	2	1	C	C	G	G	0	0	C	C
PWRQ8FXAQV	PWRQ8FXAQV	0	0	2	1	T	C	T	G	0	0	C	C
JEZOWQO5KN	JEZOWQO5KN	0	0	2	1	T	C	T	T	0	0	C	C
80VVSNY0ER	80VVSNY0ER	0	0	2	1	C	C	G	G	A	A	C	C
YZ3P5DHHTU	YZ3P5DHHTU	0	0	2	1	T	C	T	G	A	A	C	C
74ELYLGZRS	74ELYLGZRS	0	0	2	1	T	C	T	T	G	A	C	C
7J9DPCFQB0	7J9DPCFQB0	0	0	2	1	C	C	T	G	A	A	C	C
OO5APXYKFV	OO5APXYKFV	0	0	1	1	C	C	G	G	0	0	C	C
ZWMM8SKG3Y	ZWMM8SKG3Y	0	0	1	1	C	C	G	G	A	A	C	C
RSD52OR7SJ	RSD52OR7SJ	0	0	1	1	C	C	T	G	0	0	C	C
JWABA2QBKP	JWABA2QBKP	0	0	2	1	C	C	T	G	G	A	C	C
QP8ZBI88HI	QP8ZBI88HI	0	0	2	1	C	C	T	G	A	A	C	C
DAJWNSFUDN	DAJWNSFUDN	0	0	2	1	C	C	G	G	A	A	C	C
0RV4ULZ6J9	0RV4ULZ6J9	0	0	1	1	C	C	T	G	A	A	C	C
7HNN3IGACZ	7HNN3IGACZ	0	0	2	1	C	C	G	G	A	A	C	C
8CZTOLJ9Z4	8CZTOLJ9Z4	0	0	2	1	C	C	T	G	A	A	C	C
ILCJ31JH79	ILCJ31JH79	0	0	1	1	C	C	T	T	A	A	C	C
TFGDSD27ZE	TFGDSD27ZE	0	0	1	1	C	C	G	G	A	A	C	C
IHBYQ2XQS7	IHBYQ2XQS7	0	0	2	1	T	C	T	T	A	A	C	C
LTS46N2X2P	LTS46N2X2P	0	0	1	1	C	C	0	0	A	A	C	C
ZL9A9CP2FP	ZL9A9CP2FP	0	0	1	1	T	C	T	G	A	A	C	C
95LGR8OU9W	95LGR8OU9W	0	0	2	1	C	C	T	G	G	A	C	C
G91HQFXORY	G91HQFXORY	0	0	2	1	C	C	G	G	A	A	C	C
9SUHBHN5YI	9SUHBHN5YI	0	0	2	1	C	C	T	G	A	A	C	C
2VW3TOHW7O	2VW3TOHW7O	0	0	2	1	T	C	T	T	A	A	C	C
IX2TW2YR9G	IX2TW2YR9G	0	0	1	1	T	C	T	T	G	A	C	C
UW57Y6NUSZ	UW57Y6NUSZ	0	0	1	1	C	C	T	G	A	A	C	C
256O4UA3BU	256O4UA3BU	0	0	2	1	C	C	G	G	A	A	C	C
9WJD8E1BRW	9WJD8E1BRW	0	0	2	1	C	C	G	G	A	A	C	C
HILJEX6W98	HILJEX6W98	0	0	1	1	T	C	T	G	A	A	C	C
YKL2YAI8VK	YKL2YAI8VK	0	0	2	1	C	C	G	G	A	A	C	C
33BAV9FY90	33BAV9FY90	0	0	1	1	C	C	T	G	A	A	C	C
QO40D8F4OG	QO40D8F4OG	0	0	2	1	C	C	G	G	A	A	C	C
O6PTDNWZ8Z	O6PTDNWZ8Z	0	0	2	1	C	C	G	G	A	A	C	C
X6Y1SA2FDL	X6Y1SA2FDL	0	0	2	1	T	C	T	G	A	A	C	C
HLCRJDHTYY	HLCRJDHTYY	0	0	2	1	C	C	T	T	A	A	C	C
E8OH2TW7FF	E8OH2TW7FF	0	0	1	1	C	C	T	G	A	A	C	C
PMR6SFY5EE	PMR6SFY5EE	0	0	1	1	C	C	T	T	A	A	C	C
H84L5WYHJU	H84L5WYHJU	0	0	1	1	T	C	T	G	A	A	C	C
VQJA24U3PH	VQJA24U3PH	0	0	2	1	C	C	T	G	A	A	C	C
ZDM1TADHH7	ZDM1TADHH7	0	0	1	1	C	C	G	G	A	A	C	C
BVTPWIG6GT	BVTPWIG6GT	0	0	1	1	C	C	T	G	A	A	C	C
84VDC9XLWS	84VDC9XLWS	0	0	2	1	T	C	T	T	G	A	C	C
0TD2A9EY1W	0TD2A9EY1W	0	0	2	1	T	C	T	T	A	A	C	C
CBBL9S6CWK	CBBL9S6CWK	0	0	1	1	C	C	G	G	A	A	C	C
9TPJBR2A5F	9TPJBR2A5F	0	0	2	1	C	C	T	G	A	A	C	C
STCGOXROBO	STCGOXROBO	0	0	2	1	C	C	T	G	A	A	C	C
9SBGEX2PBQ	9SBGEX2PBQ	0	0	2	1	C	C	G	G	A	A	C	C
GZ5E0DTRFJ	GZ5E0DTRFJ	0	0	1	1	T	C	T	T	A	A	C	C
5X2NDDCY2R	5X2NDDCY2R	0	0	1	1	C	C	T	G	A	A	C	C
3CYO4B2UUL	3CYO4B2UUL	0	0	2	1	C	C	G	G	A	A	C	C
PR643ONK22	PR643ONK22	0	0	1	1	C	C	G	G	A	A	C	C
3X2H2KQ8ZH	3X2H2KQ8ZH	0	0	2	1	C	C	G	G	A	A	C	C
U3YRFIQAYI	U3YRFIQAYI	0	0	1	1	T	C	T	T	A	A	C	C
NC01K5WQTR	NC01K5WQTR	0	0	1	1	C	C	T	T	A	A	C	C
FJME2NLA8X	FJME2NLA8X	0	0	1	1	C	C	T	T	A	A	C	C
8GQTJ79EP8	8GQTJ79EP8	0	0	1	1	C	C	T	G	G	A	C	C
UBLCTXM1DN	UBLCTXM1DN	0	0	2	1	C	C	T	G	A	A	C	C
T8PLIH37K3	T8PLIH37K3	0	0	1	1	C	C	G	G	A	A	C	C
QC79TO5XMQ	QC79TO5XMQ	0	0	2	1	C	C	T	G	A	A	C	C
JPELTVMUHK	JPELTVMUHK	0	0	2	1	T	C	T	G	A	A	C	C
BODJQWR8WQ	BODJQWR8WQ	0	0	1	1	C	C	G	G	A	A	C	C
1ALFA5Q2ZX	1ALFA5Q2ZX	0	0	1	1	C	C	G	G	A	A	C	C
MSX1DRG67F	MSX1DRG67F	0	0	1	1	C	C	T	T	0	0	C	C
PIWIT03DAI	PIWIT03DAI	0	0	1	1	C	C	G	G	A	A	C	C
A72BYRDU20	A72BYRDU20	0	0	2	1	C	C	G	G	A	A	C	C
TM8QBSC0H7	TM8QBSC0H7	0	0	2	1	C	C	G	G	A	A	C	C
BA9WYSC5S6	BA9WYSC5S6	0	0	2	1	C	C	T	G	A	A	C	C
6UR9P189B1	6UR9P189B1	0	0	1	1	C	C	T	G	A	A	C	C
C3LJ0DZ32I	C3LJ0DZ32I	0	0	1	1	T	T	T	T	A	A	C	C
F3WC4PZU5O	F3WC4PZU5O	0	0	1	1	C	C	G	G	A	A	C	C
R5KDD78NLH	R5KDD78NLH	0	0	1	1	C	C	G	G	A	A	C	C
3664JHIXSD	3664JHIXSD	0	0	1	1	C	C	T	G	A	A	C	C
ACJ8DKISN9	ACJ8DKISN9	0	0	1	1	C	C	T	G	A	A	C	C
KKNBGF0Z43	KKNBGF0Z43	0	0	2	1	C	C	T	G	A	A	C	C
Y22Q6V63HQ	Y22Q6V63HQ	0	0	2	1	C	C	G	G	A	A	C	C
D09KH7LOPY	D09KH7LOPY	0	0	1	1	C	C	T	G	A	A	C	C
034UCQ48UN	034UCQ48UN	0	0	2	1	C	C	T	G	A	A	C	C
NJDJS3YPV4	NJDJS3YPV4	0	0	1	1	C	C	T	G	A	A	C	C
U2O5K93AX6	U2O5K93AX6	0	0	1	1	T	C	T	G	A	A	C	C
PFJPNYJKHB	PFJPNYJKHB	0	0	2	1	T	C	T	G	A	A	C	C
60UWCQ4YS3	60UWCQ4YS3	0	0	2	1	C	C	T	G	A	A	C	C
4B8PEPTSNM	4B8PEPTSNM	0	0	1	1	C	C	T	T	A	A	C	C
X0BFNF6LG5	X0BFNF6LG5	0	0	1	1	C	C	T	G	A	A	C	C
2ZFMB4L3VY	2ZFMB4L3VY	0	0	1	1	C	C	G	G	A	A	C	C
O1QPGQKKJU	O1QPGQKKJU	0	0	2	1	C	C	G	G	A	A	C	C
D51W061JZF	D51W061JZF	0	0	1	1	C	C	T	G	A	A	C	C
9OUDRYGKGS	9OUDRYGKGS	0	0	1	1	T	C	T	G	A	A	C	C
OCMBGLP1UO	OCMBGLP1UO	0	0	2	1	T	C	T	G	A	A	C	C
YPA848BYOB	YPA848BYOB	0	0	1	1	C	C	G	G	A	A	C	C
CLRNRSL289	CLRNRSL289	0	0	2	1	C	C	T	G	A	A	C	C
VVFIPTF390	VVFIPTF390	0	0	1	1	0	0	0	0	0	0	C	C
AJ0FJWVL0L	AJ0FJWVL0L	0	0	1	1	T	C	T	T	G	A	C	C
CFN6VZ7HO7	CFN6VZ7HO7	0	0	2	1	C	C	G	G	A	A	C	C
T1ZWWJ5OD4	T1ZWWJ5OD4	0	0	1	1	C	C	T	G	G	A	C	C
84PL97PYZT	84PL97PYZT	0	0	1	1	C	C	G	G	A	A	C	C
U203X781ZO	U203X781ZO	0	0	2	1	T	C	T	T	A	A	C	C
H4AUKU0Z8B	H4AUKU0Z8B	0	0	2	1	C	C	G	G	A	A	C	C
H3VFBYZJXG	H3VFBYZJXG	0	0	2	1	C	C	T	T	A	A	C	C
BMXJU1WVM1	BMXJU1WVM1	0	0	1	1	T	C	T	G	A	A	C	C
B7OBLKKLAA	B7OBLKKLAA	0	0	2	1	C	C	G	G	A	A	C	C
AGW7O6C14P	AGW7O6C14P	0	0	2	1	C	C	T	G	A	A	C	C
XAW0TETTJ2	XAW0TETTJ2	0	0	2	1	C	C	T	T	G	A	C	C
OJFB3TEBX8	OJFB3TEBX8	0	0	1	1	C	C	T	G	A	A	C	C
SLCY3148LL	SLCY3148LL	0	0	1	1	C	C	G	G	A	A	C	C
J0K0O34S33	J0K0O34S33	0	0	2	1	C	C	T	G	A	A	C	C
S95CZW1Z27	S95CZW1Z27	0	0	1	1	C	C	G	G	A	A	C	C
CFF71KQ4FJ	CFF71KQ4FJ	0	0	1	1	C	C	G	G	A	A	C	C
ZL3ESTBLU8	ZL3ESTBLU8	0	0	2	1	C	C	G	G	A	A	C	C
2E9PMGA6LY	2E9PMGA6LY	0	0	1	1	C	C	G	G	A	A	C	C
VD8IS86RIK	VD8IS86RIK	0	0	2	1	C	C	G	G	A	A	C	C
KPFG1NRTQV	KPFG1NRTQV	0	0	1	1	C	C	T	G	A	A	C	C
ILXLUYUCBR	ILXLUYUCBR	0	0	1	1	T	T	T	T	A	A	C	C
PY0QS90AFA	PY0QS90AFA	0	0	2	1	T	C	T	G	A	A	C	C
GUN877Z1DA	GUN877Z1DA	0	0	2	1	C	C	T	G	A	A	C	C
GNJB808LBE	GNJB808LBE	0	0	1	1	T	C	T	G	A	A	C	C
CY0A3X7YL5	CY0A3X7YL5	0	0	2	1	T	T	T	T	A	A	C	C
PL1LE1U2LS	PL1LE1U2LS	0	0	2	1	C	C	G	G	A	A	C	C
5F1AQSQ9GJ	5F1AQSQ9GJ	0	0	1	1	T	C	T	T	A	A	C	C
MOGKGB5VWR	MOGKGB5VWR	0	0	2	1	T	C	T	G	A	A	C	C
07PGZCUSSP	07PGZCUSSP	0	0	1	1	T	C	T	G	A	A	C	C
NLDU1P028N	NLDU1P028N	0	0	2	1	T	T	T	T	A	A	C	C
BC0QX4ZYDJ	BC0QX4ZYDJ	0	0	1	1	C	C	T	G	A	A	C	C
VC6B94VOI6	VC6B94VOI6	0	0	2	1	T	C	T	T	A	A	C	C
16RARUBN4V	16RARUBN4V	0	0	2	1	C	C	T	T	G	A	C	C
1DY2QS69G5	1DY2QS69G5	0	0	2	1	T	T	T	T	0	0	C	C
FJC51BMO7Z	FJC51BMO7Z	0	0	2	1	C	C	T	G	A	A	C	C
GBZIKF4AK2	GBZIKF4AK2	0	0	1	1	C	C	T	G	A	A	C	C
PQR429J4LT	PQR429J4LT	0	0	1	1	C	C	T	G	A	A	C	C
115RAPUQQ9	115RAPUQQ9	0	0	2	1	C	C	G	G	A	A	C	C
JMX03RGVP6	JMX03RGVP6	0	0	1	1	T	C	T	T	A	A	C	C
FH8JFQFG1M	FH8JFQFG1M	0	0	1	1	T	C	T	T	A	A	C	C
4ZX21N8FAE	4ZX21N8FAE	0	0	2	1	C	C	T	T	A	A	C	C
AZW1YWRV4M	AZW1YWRV4M	0	0	2	1	C	C	T	G	A	A	C	C
KZPHD4L10V	KZPHD4L10V	0	0	2	1	0	0	T	T	A	A	C	C
4JNZYK9XZQ	4JNZYK9XZQ	0	0	1	1	T	C	T	G	A	A	C	C
R4U0D1EW13	R4U0D1EW13	0	0	2	1	C	C	G	G	A	A	C	C
5FLI7ECDNV	5FLI7ECDNV	0	0	1	1	C	C	G	G	A	A	C	C
FHDM188I8S	FHDM188I8S	0	0	2	1	C	C	T	G	A	A	C	C
RIBAUIWU25	RIBAUIWU25	0	0	1	1	C	C	G	G	A	A	C	C
H1PMJOTYEC	H1PMJOTYEC	0	0	1	1	T	C	T	T	0	0	C	C
G917G85OAO	G917G85OAO	0	0	1	1	C	C	G	G	A	A	C	C
P97ZHQKBAN	P97ZHQKBAN	0	0	2	1	C	C	G	G	A	A	C	C
7D19BUOTU3	7D19BUOTU3	0	0	2	1	C	C	G	G	A	A	C	C
ITWN7TB0BL	ITWN7TB0BL	0	0	2	1	0	0	G	G	A	A	C	C
5WNIJTA1WQ	5WNIJTA1WQ	0	0	1	1	C	C	G	G	A	A	C	C
IS6XRTLZHQ	IS6XRTLZHQ	0	0	2	1	C	C	T	G	A	A	C	C
0VAZXJAQVC	0VAZXJAQVC	0	0	1	1	T	C	T	G	A	A	C	C
0SAXG1VOQL	0SAXG1VOQL	0	0	2	1	C	C	T	G	A	A	C	C
36YEDZXU5W	36YEDZXU5W	0	0	2	1	C	C	G	G	A	A	C	C
0FDHOFGYXF	0FDHOFGYXF	0	0	2	1	C	C	G	G	A	A	C	C
ZEU795VPN4	ZEU795VPN4	0	0	2	1	C	C	G	G	A	A	C	C
J0ON8R9LLG	J0ON8R9LLG	0	0	1	1	C	C	T	G	A	A	C	C
DJ6K6CGCPD	DJ6K6CGCPD	0	0	2	1	C	C	T	G	A	A	C	C
YZ3BLS60K2	YZ3BLS60K2	0	0	1	1	C	C	T	G	A	A	C	C
8NKWQ7V2XO	8NKWQ7V2XO	0	0	1	1	C	C	G	G	A	A	C	C
[truncated: 732 more rows]
