# Supplementary material for: Genetic variants in ALDH1B1 and alcohol dependence risk in a British and Irish population: A bioinformatic and genetic study
Source: PLoS One. 2017 Jun 8;12(6):e0177009. doi: 10.1371/journal.pone.0177009 (PMC5464525; doi:10.1371/journal.pone.0177009)
Supplement: S1 File — The double-anonymised genotype calling data and sequencing data used in the present study. This supplemental file directory contains two sub-directories: 1. "Sequencing", which contains the Sanger sequencing data (trace and sequence call data) for those samples that underwent sequencing verification for the variant rs142427338. 2. "Genotypes", which contains PLINK compatible data (.ped and.map) containing the final genotype calls for the four ALDH1B1 variants analysed. (ZIP) [file pone.0177009.s004.zip › HMPUGQE3NU_R_ALDH1B1_R.seq]

NNNNNNNNNNNNNGNGTTGTTGGCCCTCTCNCCACCTCCTCAATCTTCTTGAACTTGAACAGGGGCTGCACAGGCCCAAA
GATCTCCTCTTTGGCAATTCTCATGTCATCCTGCACGCCACCAAAGACAGTAGGCTTGATGAAGAAACCACGCTCCCCGA
AACGCTCTCCGCCACAGAGGAGTTTTGCGCCCTCCTTCTGGCCAAGCTGGATGTAGCCTAGGACTCGTTCAAACTGCTCC
TTGTCCACCTGAGGCCCCTGCTGGGTGTCCAGCTCAAAGGGGTTCCCCACTTTCCTCTGCTTTGCTTTCTCCACGGTTCT
CTCGAGAAACTCATTGTAGATGGATTCTTCCACGAAGGTCCGGGAGCCAGCACAGCAGCACTGGCCCATGTTGAAGAACA
GGGCTTCGTGGCACTGCTCCACGGCATGCTCCATGTCAGA
